# Supplementary material for: Microgravity-induced transcriptional reprogramming in embryonic chicken limb bud-derived chondrogenic cultures
Source: Front Cell Dev Biol. 2026 Jan 21;14:1746313. doi: 10.3389/fcell.2026.1746313 (PMC12868230; doi:10.3389/fcell.2026.1746313)
Supplement: Supplementary file 1 [file DataSheet1.xlsx]

## Sheet: DEG RPM03
|log2FC| > 1, Pvalue<0.05
	baseMean	log2FoldChange	lfcSE	stat	pvalue	padj
LOC121106861	7.25714	4.47815	1.86891	2.39613	0.0165694	1
NOX3	2.21003	3.77956	1.87803	2.01252	0.0441656	1
LOC121107775	2.41999	3.67047	1.55516	2.36019	0.0182658	1
LOC124417599	1.87225	3.55745	1.78357	1.99456	0.0460903	1
LOC107054170	1.9904	3.54014	1.64894	2.14692	0.0317999	1
LOC107054855	3.78442	3.47933	1.69954	2.04722	0.0406365	1
LOC101747822	2.54931	3.37156	1.53807	2.19207	0.0283743	1
ADRB1	2.36685	3.30906	1.64875	2.00701	0.0447488	1
LOC112532132	4.21081	3.30449	1.47576	2.23919	0.0251436	1
LOC112532710	3.94565	2.85222	1.30645	2.18319	0.0290221	1
CDH5	3.5422	2.78944	1.3082	2.13227	0.0329847	1
LOC121111955	6.35743	2.75518	1.29389	2.12938	0.033223	1
GABRR3	5.56518	2.6852	1.30689	2.05465	0.039913	1
KCNB2	6.00111	2.6113	1.00051	2.60996	0.00905526	1
SLC4A11	7.30415	2.55623	1.22766	2.0822	0.0373245	1
GIMAP6	6.73545	2.47676	1.14096	2.17078	0.029948	1
GREM2	6.53361	2.46196	1.03139	2.38702	0.0169857	1
ACKR4	12.1335	2.39585	1.00914	2.37416	0.0175888	1
FCN3	54.8997	2.37604	0.771509	3.07973	0.00207185	1
NOXO1	5.0491	2.32837	1.05331	2.21053	0.0270685	1
LOC427595	3.50881	2.3084	1.15111	2.00537	0.0449236	1
LTK	4.65692	2.26756	1.0633	2.13257	0.0329601	1
LOC107052622	5.04571	2.24799	1.09322	2.05631	0.0397531	1
LOC107052719	40.7656	2.18656	0.917403	2.38343	0.0171523	1
LOC121106447	25.4136	2.15845	1.09569	1.96994	0.0488455	1
MSTN	8.72063	2.13724	0.950396	2.24879	0.0245259	1
CECR6	4.83617	2.10783	1.06621	1.97694	0.0480486	1
MOG	5.00687	2.08991	0.974637	2.1443	0.0320089	1
LSMEM1	3.91207	2.07183	1.02265	2.02595	0.0427694	1
LOC124417763	5.67401	2.05273	1.03955	1.97464	0.048309	1
LOC121109527	21.1351	2.01739	0.877857	2.29808	0.0215571	1
LOC101749904	6.58878	1.9444	0.901972	2.15572	0.0311054	1
LOC112532929	18.2197	1.92687	0.830331	2.32061	0.020308	1
SLC30A10	18.3429	1.91555	0.799306	2.39652	0.0165518	1
LOC101748262	8.55962	1.90975	0.787073	2.4264	0.0152493	1
SOX21	41.9087	1.90563	0.794769	2.39772	0.0164976	1
KCNS2	5.12685	1.81732	0.882032	2.06037	0.0393628	1
CALCR	24.9176	1.7214	0.683363	2.51902	0.0117683	1
AOAH	11.3189	1.71634	0.825841	2.0783	0.0376821	1
PPP1R9A	15.0932	1.69477	0.57934	2.92535	0.00344071	1
LOC107053759	20.9173	1.678	0.801004	2.09487	0.0361825	1
C10orf71	30.7325	1.67697	0.587949	2.85224	0.00434126	1
LAMC3	92.4327	1.65741	0.632953	2.61854	0.00883064	1
HTR2B	52.974	1.6177	0.586526	2.75811	0.00581361	1
BDNF	157.417	1.59884	0.537111	2.97674	0.00291331	1
MAP1B	38.6631	1.58351	0.781409	2.02649	0.0427149	1
LOC124417716	40.5052	1.57006	0.758297	2.07051	0.0384042	1
GLIS3	7.33403	1.55768	0.794436	1.96073	0.0499102	1
POSTN	1780.77	1.55754	0.493242	3.15775	0.00158989	1
TMEM108	178.441	1.54878	0.495458	3.12596	0.00177225	1
LOC121110062	12.5155	1.52607	0.640509	2.38259	0.0171915	1
MFSD4A	9.11806	1.51618	0.729732	2.07772	0.0377356	1
PPFIA2	25.8583	1.50425	0.663017	2.2688	0.0232805	1
LOC121113302	10.9219	1.48386	0.671356	2.21025	0.0270881	1
LOC770705	119.05	1.48146	0.710145	2.08614	0.0369663	1
CRHR2	24.6219	1.47415	0.556002	2.65133	0.00801749	1
PPARGC1A	14.3635	1.4582	0.586881	2.48466	0.0129677	1
LOC121106457	30.7605	1.45237	0.666872	2.17788	0.0294146	1
LOC112530660	8.00178	1.44146	0.733014	1.96648	0.0492427	1
SLC5A7	16.9735	1.43622	0.584669	2.45646	0.0140313	1
RRAD	172.529	1.43524	0.442153	3.24604	0.00117023	1
ANGPTL7	232.917	1.4325	0.60333	2.37433	0.0175808	1
LOC107051792	13.2557	1.41069	0.61096	2.30897	0.0209453	1
CHODL	930.197	1.40979	0.53887	2.61619	0.00889159	1
NES	193.667	1.40651	0.549561	2.55934	0.0104872	1
MRC1	15.131	1.40599	0.543804	2.58547	0.00972473	1
IFITM10	11.0807	1.40407	0.611305	2.29685	0.0216275	1
GATA2	67.97	1.37983	0.614932	2.24388	0.0248404	1
KCNJ2	85.5331	1.36014	0.45734	2.97403	0.00293916	1
GAP43	85.1591	1.35703	0.621606	2.18311	0.0290276	1
SCUBE3	151.857	1.3462	0.432938	3.10944	0.00187439	1
STAC	248.587	1.34588	0.420187	3.20305	0.0013598	1
CH25H	17.3712	1.34457	0.591921	2.27153	0.0231148	1
SELE	25.9451	1.34232	0.537005	2.49965	0.0124317	1
NTN1	258.71	1.3395	0.492051	2.72227	0.00648344	1
GRIN3A	19.1998	1.33485	0.629192	2.12154	0.0338767	1
KLHL34	13.0641	1.33399	0.661802	2.0157	0.0438313	1
COL4A2	748.248	1.33237	0.526454	2.53084	0.011379	1
CCBE1	49.1018	1.33221	0.571779	2.32994	0.0198093	1
LOC121107767	13.7431	1.3275	0.65823	2.01678	0.0437186	1
NPY	46.6827	1.32599	0.66143	2.00474	0.0449911	1
ANO1	332.897	1.31557	0.453758	2.89928	0.00374023	1
PTGS2	207.521	1.31089	0.650361	2.01563	0.0438388	1
LOC121106556	42.2914	1.30758	0.64616	2.02362	0.0430096	1
LOC424998	233.665	1.30349	0.396461	3.28782	0.00100968	1
MYOM3	20.3162	1.30284	0.573612	2.27128	0.0231298	1
F2RL2	46.4417	1.3014	0.57167	2.27648	0.0228172	1
COL4A1	1132.16	1.29642	0.484883	2.67369	0.00750228	1
IL31RA	71.6207	1.294	0.568937	2.27441	0.0229411	1
CDH2	132.974	1.28505	0.55682	2.30783	0.0210085	1
NEBL	178.44	1.27903	0.498359	2.56648	0.0102738	1
AHR1A	471.116	1.27201	0.456044	2.78923	0.00528336	1
FAM26E	46.5266	1.26312	0.544065	2.32163	0.0202528	1
ABLIM2	20.1404	1.26011	0.557945	2.25848	0.0239155	1
LAMA5	551.551	1.2438	0.415314	2.99484	0.00274588	1
DGKB	15.9547	1.2428	0.578412	2.14864	0.031663	1
PRAG1	88.6656	1.23534	0.583898	2.11568	0.0343718	1
LOC121107581	367.322	1.2348	0.574894	2.14787	0.0317242	1
NEXN	375.4	1.22665	0.458765	2.67381	0.00749943	1
WSCD2	84.2437	1.22487	0.455539	2.68884	0.00717003	1
PDGFB	105.656	1.22339	0.577783	2.11738	0.0342274	1
SCX	614.178	1.22022	0.512356	2.38158	0.0172384	1
FGD5	27.0885	1.21916	0.556719	2.1899	0.0285318	1
F2RL1	120.686	1.21636	0.538943	2.25693	0.0240123	1
GVINP1	23.7283	1.2039	0.462759	2.60158	0.00927955	1
VTCN1L	12.7544	1.2039	0.567445	2.12161	0.0338707	1
STOM	193.8	1.18609	0.540847	2.19301	0.0283063	1
EDN2	18.842	1.17548	0.5026	2.3388	0.0193456	1
PHYHIPL	36.6374	1.17218	0.549045	2.13495	0.0327653	1
SLC13A4	110.889	1.16552	0.484514	2.40555	0.0161482	1
KERA	70.2605	1.15756	0.485774	2.38292	0.0171759	1
INHBA	1227.57	1.13849	0.547141	2.0808	0.0374522	1
COL21A1	93.7206	1.13007	0.524529	2.15444	0.0312059	1
ANKRD1	79.2122	1.12971	0.553703	2.04028	0.0413229	1
FAM20A	165.141	1.12156	0.545179	2.05724	0.0396633	1
KCNK15	40.6604	1.11352	0.496251	2.24386	0.0248417	1
TNFSF4	99.4806	1.11226	0.548995	2.02599	0.0427657	1
FAM198B	215.99	1.10765	0.422036	2.62455	0.00867633	1
ALS2L	158.538	1.10444	0.470356	2.34809	0.01887	1
CHRM2	21.8077	1.09924	0.545055	2.01675	0.0437216	1
LOC101750112	52.0361	1.09899	0.475368	2.31188	0.0207845	1
EDN3	16.9738	1.09738	0.478147	2.29506	0.0217296	1
GCG	37.8396	1.0922	0.540338	2.02132	0.0432464	1
EGFLAM	163.843	1.08391	0.484371	2.23777	0.0252361	1
TLL1	88.9078	1.08248	0.426326	2.5391	0.0111138	1
PAPPA2	2457.33	1.08035	0.436091	2.47735	0.013236	1
ANTXR1	587.967	1.07978	0.535327	2.01705	0.0436903	1
SPON2	678.857	1.07445	0.473568	2.26885	0.0232776	1
COL19A1	58.2075	1.06888	0.45612	2.34341	0.0191082	1
CACNB4	72.374	1.0461	0.38835	2.69371	0.00706617	1
LAMP5	51.0398	1.04423	0.52326	1.99563	0.0459742	1
ELN	2527	1.04391	0.512858	2.03547	0.0418036	1
FGD4	24.8412	1.02871	0.482041	2.13407	0.0328368	1
EGFL6	35.3401	1.02821	0.501489	2.05032	0.0403335	1
CPA6	210.136	1.02176	0.496701	2.05709	0.0396774	1
ANO6	226.522	1.02127	0.412166	2.4778	0.0132194	1
NAV3	240.76	1.01611	0.449577	2.26014	0.0238125	1
TMEM132B	100.612	1.01562	0.400747	2.53431	0.0112668	1
NALCN	64.1958	1.01494	0.444636	2.28264	0.0224518	1
LSP1P1	438.344	1.01045	0.51164	1.97492	0.0482773	1
OTUD7A	418.384	-1.00312	0.511025	-1.96295	0.0496514	1
LOC101750765	198.399	-1.00448	0.474855	-2.11534	0.0344007	1
SESN2	1167.61	-1.01162	0.423186	-2.39048	0.0168262	1
RNF208	3058.71	-1.01285	0.469769	-2.15606	0.0310788	1
MEF2B	400.717	-1.02476	0.460344	-2.22608	0.0260091	1
WNT4	308.89	-1.05109	0.477445	-2.20148	0.0277018	1
PSPH	715.074	-1.06759	0.535066	-1.99525	0.0460159	1
STC2	4152.07	-1.08199	0.540787	-2.00077	0.0454171	1
PCSK6	755.414	-1.09748	0.38425	-2.85616	0.00428799	1
NOG	2598.9	-1.10696	0.445127	-2.48685	0.0128881	1
LOC121107543	172.298	-1.10889	0.327884	-3.38196	0.000719703	1
LOC107051868	53.8348	-1.1351	0.561908	-2.02008	0.043375	1
TMEM61	3296.79	-1.15143	0.456748	-2.52093	0.0117044	1
PDE4C	88.1368	-1.15515	0.56423	-2.04731	0.0406277	1
LOC121109258	38.802	-1.18742	0.435195	-2.72847	0.00636281	1
CBLN1	102.023	-1.19163	0.585835	-2.03408	0.0419438	1
OSGIN1	61.1884	-1.19909	0.514006	-2.33283	0.0196573	1
PHGDH	8565.24	-1.25211	0.532789	-2.35011	0.0187681	1
ROBO4	33.6708	-1.26339	0.52402	-2.41097	0.0159103	1
ADM2	586.378	-1.32131	0.589633	-2.2409	0.0250326	1
LOC420903	26.0118	-1.33446	0.674256	-1.97916	0.0477974	1
AIFM3	15.1042	-1.35601	0.638255	-2.12455	0.0336239	1
DOK2	46.3872	-1.36675	0.694324	-1.96846	0.0490146	1
CHAC1	4976.94	-1.41266	0.524698	-2.69232	0.00709561	1
LOC124418101	19.2198	-1.45862	0.70084	-2.08124	0.0374115	1
CCNO	32.1139	-1.47233	0.751154	-1.9601	0.0499846	1
LOC121113489	35.9804	-1.48137	0.714554	-2.07315	0.0381586	1
GFRA4	108.94	-1.5244	0.558818	-2.72789	0.00637401	1
LOC100857439	14.9089	-1.67409	0.756583	-2.21269	0.0269189	1
CLDN4	12.3463	-1.69258	0.826623	-2.04758	0.0406011	1
LOC124417376	13.5755	-1.72517	0.646735	-2.66751	0.00764157	1
PCSK9	32.8789	-1.73441	0.782662	-2.21604	0.0266885	1
LOC107054397	7.47693	-1.76347	0.869786	-2.02748	0.0426132	1
KCNE5	11.2003	-1.7687	0.817295	-2.16409	0.0304571	1
LOC419390	4.39496	-1.80356	0.863719	-2.08814	0.0367854	1
ROBO3	30.5221	-1.80694	0.88913	-2.03226	0.0421278	1
LOC416263	73.3788	-1.89419	0.692788	-2.73415	0.0062541	1
FAM3D	23.1739	-1.99642	0.609673	-3.27457	0.00105823	1
GCGR	29.8182	-2.10834	0.759689	-2.77527	0.00551555	1
CKMT2	7.14409	-2.11055	1.02413	-2.06081	0.0393209	1
LOC121111038	18.329	-2.21988	0.800562	-2.7729	0.00555585	1
LOC121107424	14.251	-2.33764	0.931965	-2.50829	0.0121318	1
LOC121113211	166.814	-2.53099	1.13825	-2.22359	0.0261762	1
NTM	648.463	-2.67812	0.858732	-3.11869	0.00181659	1
LOC121107790	17.6238	-2.81388	1.09275	-2.57504	0.0100228	1
LOC107055377	12.1843	-2.90301	0.988451	-2.93693	0.00331475	1
GJA4	4.57696	-3.08895	1.54294	-2.00199	0.0452862	1
LEFTY1	5.88211	-3.0957	1.14929	-2.69357	0.00706904	1
LOC112532364	4.56176	-3.25955	1.3565	-2.40291	0.0162653	1
INHBE	16.1458	-3.26127	0.980596	-3.3258	0.000881642	1
GREB1	2.56949	-3.69971	1.58223	-2.33828	0.0193725	1
LOC100859850	2.21933	-3.70682	1.78989	-2.07098	0.0383606	1
ADORA1	2.73951	-3.89192	1.88412	-2.06565	0.0388619	1
LOC396480	4.7541	-4.36597	1.96539	-2.22143	0.0263218	1
LOC418543	2227.59	-4.62044	1.66586	-2.77361	0.00554379	1
LOC121106859	7.0846	-5.99593	3.0071	-1.99393	0.0461601	1

## Sheet: DEG RPM36
|log2FC| > 1, Pvalue<0.05
	baseMean	log2FoldChange	lfcSE	stat	pvalue	padj
CCL26	2.00859	5.42888	2.41012	2.25253	0.0242887	1
C1QTNF7	1.86965	4.58488	1.71505	2.67333	0.00751026	1
MYO3A	1.17584	4.44895	2.20557	2.01715	0.0436803	1
LOC121106861	7.25714	4.1909	1.87641	2.23347	0.025518	1
TRPM8	1.35861	4.15291	2.0985	1.97899	0.0478173	1
LOC121107890	1.81968	3.95934	1.65008	2.39949	0.016418	1
CTRL	1.26571	3.81849	1.88981	2.02057	0.0433243	1
LOC112532132	4.21081	3.80214	1.46947	2.58743	0.00966958	1
LOC124418069	1.66075	3.74334	1.81078	2.06725	0.0387106	1
LOC101748539	1.41849	3.6749	1.81472	2.02505	0.0428623	1
C1QA	7.58873	3.54727	1.40737	2.52049	0.0117191	1
LOC107049793	3.43039	3.52348	1.52873	2.30485	0.0211751	1
CA4	25.5041	3.485	1.54075	2.26189	0.0237042	1
GABRD	5.01504	3.48294	1.22799	2.83628	0.00456422	1
LOC121107775	2.41999	3.46908	1.56758	2.21302	0.0268961	1
LOC107054855	3.78442	3.36673	1.70455	1.97514	0.0482519	1
LOC112530089	17.4487	3.27171	0.990323	3.30368	0.000954239	1
ADRB1	2.36685	3.25838	1.65727	1.96611	0.0492858	1
LOC100857609	3.72636	3.23625	1.28952	2.50967	0.0120845	1
LOC112532710	3.94565	3.20236	1.30095	2.46156	0.0138334	1
SLC4A11	7.30415	3.18915	1.22092	2.61208	0.00899933	1
GABRR3	5.56518	3.15286	1.3019	2.42173	0.0154467	1
LOC101749407	5.00326	3.03793	1.20882	2.51314	0.0119661	1
LOC107053822	2.35821	2.96019	1.49848	1.97546	0.0482158	1
LOC107053852	12.1744	2.93637	0.9858	2.97866	0.0028951	1
NUDT13	2.56918	2.93145	1.39507	2.10129	0.0356157	1
LOC124417432	2.54855	2.87598	1.45846	1.97193	0.0486175	1
LOC121108499	8.92041	2.84053	1.03591	2.74205	0.00610574	1
CDH5	3.5422	2.75067	1.3134	2.09432	0.0362312	1
LOC121107015	5.91202	2.69288	0.996566	2.70216	0.00688912	1
EFHC1	167.877	2.68824	1.35709	1.98088	0.0476046	1
LOC124417865	5.21196	2.65037	1.25531	2.11132	0.0347447	1
LOC121110561	11.3805	2.63037	1.19126	2.20805	0.0272407	1
KCNB2	6.00111	2.61093	1.00418	2.60007	0.00932046	1
DMBT1	2.85351	2.60914	1.26872	2.05651	0.0397337	1
LOC112529929	41.6413	2.57327	1.16988	2.1996	0.027835	1
LOC112530098	9.07424	2.55134	1.18596	2.15128	0.0314542	1
GIMAP6	6.73545	2.50092	1.14349	2.1871	0.0287354	1
AVP	17.4661	2.44062	0.826151	2.9542	0.00313477	1
SLC30A10	18.3429	2.36921	0.796873	2.97313	0.00294781	1
LOC425662	3.40934	2.35266	1.19782	1.96412	0.0495165	1
CALCR	24.9176	2.32372	0.680127	3.4166	0.000634087	1
LOC419333	24.2885	2.30219	0.874883	2.63142	0.00850282	1
LOC101751304	16.2729	2.28494	0.875906	2.60866	0.00908964	1
LOC121110423	5.65137	2.27174	1.03149	2.20239	0.0276378	1
LOC112531502	8.00953	2.2716	1.06486	2.13324	0.0329052	1
LOC121109592	9.95111	2.26981	0.863453	2.62876	0.00856962	1
DLX4	9.86487	2.22606	0.894365	2.48899	0.0128107	1
HMP19	9.25203	2.21065	0.903364	2.44713	0.0143999	1
DLGAP3	6.94219	2.20021	0.825917	2.66396	0.00772257	1
MFSD4A	9.11806	2.19169	0.719068	3.04795	0.00230406	1
KRT13	39.6575	2.18798	0.90961	2.40541	0.0161544	1
ONECUT2	4.2413	2.18162	1.04894	2.07983	0.0375409	1
LOC101751866	21.8716	2.17871	0.851486	2.55872	0.0105059	1
NCAM2	5.761	2.15663	0.915326	2.35613	0.0184666	1
LOC107052934	11.2483	2.15611	0.920087	2.34338	0.0191099	1
PRDM8	4.59905	2.12427	1.01793	2.08686	0.0369008	1
VWA3A	8.71786	2.12253	1.06986	1.98393	0.0472631	1
TFAP2B	14.3346	2.11414	0.77711	2.72052	0.0065179	1
LOC121109496	6.35974	2.11373	0.946223	2.23386	0.0254926	1
TEKT5	7.00754	2.09025	0.905568	2.30821	0.0209872	1
AOX2	31.4882	2.06526	0.679439	3.03966	0.00236846	1
SLITRK4	11.4367	2.05304	1.03554	1.98259	0.0474132	1
LOC107052719	40.7656	2.04247	0.918799	2.22298	0.0262174	1
LOC112532321	24.1419	2.02057	0.780653	2.5883	0.00964509	1
LOC769317	6.53699	2.01163	0.883847	2.276	0.0228463	1
LOC121113436	33.4169	2.0056	0.970691	2.06615	0.038814	1
KCNS2	5.12685	2.00526	0.881614	2.27453	0.0229343	1
TRH	7.95542	1.99491	0.894926	2.22914	0.0258047	1
LOC101748992	16.9735	1.9873	0.780666	2.54564	0.0109077	1
SOX21	41.9087	1.92853	0.795328	2.42482	0.0153158	1
FGF18	21.0568	1.91315	0.714019	2.67941	0.00737521	1
CLVS2	22.0062	1.90387	0.700491	2.71791	0.00656949	1
ADH6	21.9797	1.87719	0.832708	2.25432	0.0241759	1
CD34	9.13621	1.87404	0.907972	2.06399	0.039019	1
LOC771638	34.328	1.85825	0.766338	2.42484	0.0153152	1
HORMAD2	5.30033	1.85023	0.844154	2.19182	0.0283925	1
LOC121110590	21.3324	1.84133	0.902713	2.03977	0.041373	1
LOC121109527	21.1351	1.80253	0.880647	2.04683	0.0406751	1
MAP1B	38.6631	1.7868	0.781246	2.28711	0.0221892	1
LOC121108112	35.3975	1.78552	0.503442	3.54662	0.000390208	1
RAB38	12.0706	1.78414	0.780198	2.28678	0.0222089	1
MAB21L4	5.01177	1.76578	0.880736	2.00489	0.0449747	1
HSPB7	293.445	1.7625	0.625554	2.8175	0.00483993	1
NKAIN2	25.3368	1.73404	0.804933	2.15427	0.0312192	1
SCARA5	38.5549	1.73369	0.640651	2.70613	0.00680716	1
LOC112532057	44.1099	1.69611	0.69965	2.42422	0.0153412	1
DPT	19.8482	1.68391	0.703999	2.39192	0.0167607	1
KIAA0408	25.9625	1.64143	0.601295	2.72982	0.00633691	1
SPATA17	9.67918	1.63815	0.80957	2.02347	0.0430243	1
LOC121107524	8.1889	1.6321	0.792898	2.0584	0.0395519	1
LOC112533410	53.1343	1.6301	0.700454	2.3272	0.0199547	1
IL6	23.9292	1.62859	0.781864	2.08296	0.0372548	1
LOC124418013	15.4516	1.57987	0.749089	2.10905	0.03494	1
LOC121107650	28.7808	1.57369	0.682964	2.3042	0.0212112	1
MRC1	15.131	1.5734	0.543886	2.89289	0.00381717	1
KCNJ16	20.4407	1.56775	0.796136	1.9692	0.04893	1
LOC121107581	367.322	1.55959	0.574787	2.71334	0.00666092	1
SLC16A7	77.7901	1.54501	0.545321	2.83321	0.0046083	1
LOC124418339	7.97652	1.51554	0.75408	2.00978	0.044454	1
MEGF10	39.1696	1.51326	0.504153	3.00159	0.00268573	1
PPP1R9A	15.0932	1.49183	0.585236	2.54911	0.0107998	1
NES	193.667	1.4828	0.549698	2.69748	0.00698661	1
LOC415478	42.3641	1.48184	0.617264	2.40066	0.0163656	1
LOC124418349	52.2795	1.47861	0.70034	2.11128	0.0347486	1
TRPV3	26.1739	1.47551	0.604055	2.44268	0.0145786	1
LOC121106457	30.7605	1.4709	0.668209	2.20125	0.0277181	1
LOC121110694	30.7874	1.47009	0.538328	2.73084	0.00631725	1
GNG11	158.722	1.45134	0.63887	2.27173	0.0231026	1
MYLK	647.405	1.44531	0.536717	2.69288	0.0070838	1
S1PR3	27.9006	1.44425	0.728777	1.98175	0.0475076	1
C1QTNF2	27.1653	1.44218	0.644236	2.2386	0.0251823	1
LAMC3	92.4327	1.43879	0.633828	2.26999	0.0232079	1
PLXNA4	25.2684	1.4377	0.658344	2.18381	0.0289763	1
NKAIN4	259.244	1.42812	0.592759	2.40928	0.015984	1
VGLL2	26.7222	1.41407	0.612889	2.30723	0.0210422	1
MAFB	3253.24	1.41347	0.549883	2.57049	0.0101554	1
LOC124418128	119.253	1.41142	0.582625	2.42252	0.0154131	1
MIR2954	11.5212	1.41012	0.659384	2.13854	0.0324728	1
LAMP5	51.0398	1.40813	0.52212	2.69696	0.00699766	1
CRIP1	133.416	1.40083	0.571454	2.45135	0.0142321	1
JAK3	19.8002	1.39452	0.657185	2.12196	0.0338412	1
WNT9A	96.1179	1.38979	0.564864	2.4604	0.0138783	1
CPXM2	213.094	1.38737	0.479179	2.8953	0.00378792	1
ELN	2527	1.38068	0.512839	2.69224	0.00709742	1
AVPR2	32.5973	1.37535	0.674812	2.03812	0.0415382	1
GDNF	22.2142	1.3728	0.567364	2.4196	0.0155374	1
SYNDIG1L	41.4888	1.36491	0.526703	2.59141	0.00955828	1
ANTXR1	587.967	1.361	0.535275	2.54262	0.0110026	1
ACTG2	1445.65	1.35897	0.538706	2.52265	0.0116474	1
C1S	107.874	1.35303	0.49275	2.74587	0.00603504	1
CBFA2T3	244.444	1.35041	0.568831	2.374	0.0175965	1
KCNMB1	120.958	1.34619	0.655289	2.05435	0.0399422	1
CALN1	126.807	1.34314	0.4648	2.88972	0.00385591	1
AHNAK2	117.294	1.34261	0.584016	2.29893	0.0215089	1
TOX2	38.1684	1.33897	0.531314	2.5201	0.011732	1
TAGLN	6444.53	1.32813	0.55963	2.37323	0.0176332	1
PTGS2	207.521	1.32811	0.650532	2.04158	0.0411931	1
CHODL	930.197	1.32603	0.538935	2.46046	0.0138758	1
PON1	25.0701	1.31906	0.49077	2.68773	0.0071939	1
LOC112532355	9.37219	1.3131	0.646453	2.03123	0.0422316	1
WSCD2	84.2437	1.3072	0.455853	2.86758	0.00413621	1
RPH3A	154.335	1.30277	0.550279	2.36746	0.0179105	1
LOC121106556	42.2914	1.29634	0.647094	2.00333	0.0451417	1
ACTA2	5866.1	1.29561	0.512677	2.52715	0.0114993	1
LOC112530775	126.676	1.29172	0.591502	2.1838	0.0289767	1
MIR3064	26.0029	1.29092	0.633378	2.03815	0.0415353	1
KCNK15	40.6604	1.28775	0.496229	2.59508	0.00945686	1
LOC121107052	20.147	1.28732	0.554163	2.32299	0.0201795	1
MMP28	31.2126	1.28624	0.59377	2.16623	0.030294	1
VTCN1L	12.7544	1.26516	0.569635	2.221	0.0263512	1
PHLDA3	35.1144	1.25591	0.639689	1.96331	0.0496104	1
FAM131B	14.0661	1.24807	0.504032	2.47618	0.0132796	1
IL22RA1	38.0823	1.23536	0.469767	2.62974	0.0085451	1
DIO2	290.726	1.23108	0.393557	3.12809	0.00175949	1
DRP2	12.9108	1.22928	0.577684	2.12795	0.0333414	1
KCTD12	207.597	1.22744	0.519725	2.36171	0.0181908	1
ADAMTS5	99.8107	1.22488	0.563234	2.17473	0.02965	1
DKK4	206.938	1.22063	0.611994	1.99452	0.0460952	1
LOC121106795	39.4129	1.21947	0.578433	2.10823	0.0350109	1
LOC121111657	149.493	1.21742	0.606753	2.00645	0.0448081	1
NPR3	697.865	1.20611	0.499034	2.41689	0.0156537	1
IGFBP5	1815.86	1.20515	0.472051	2.55301	0.0106796	1
KRT24	53.4982	1.20495	0.528995	2.27781	0.0227382	1
HS3ST6	14.7871	1.20439	0.588065	2.04806	0.0405539	1
IL18	433.887	1.20032	0.480036	2.50047	0.012403	1
WISP1	446.271	1.19903	0.54514	2.19949	0.0278431	1
LOC107055180	20.8121	1.1986	0.576795	2.07804	0.0377059	1
MYOM3	20.3162	1.19546	0.577256	2.07093	0.038365	1
LOC769729	28.2544	1.18891	0.45548	2.61024	0.0090478	1
LOC124417426	122.495	1.1869	0.527787	2.24883	0.0245233	1
PHYHIPL	36.6374	1.18451	0.550156	2.15305	0.0313145	1
FMO3	71.3496	1.18364	0.506108	2.33871	0.0193505	1
KCNJ2	85.5331	1.18013	0.458552	2.57359	0.010065	1
YJEFN3	97.9709	1.17866	0.515225	2.28765	0.0221579	1
PCDH7	69.1895	1.17432	0.452077	2.59761	0.0093875	1
RGS11	67.5638	1.17272	0.523726	2.23919	0.0251438	1
LOC121107796	12.8088	1.167	0.587889	1.98508	0.0471361	1
SCX	614.178	1.16258	0.512454	2.26865	0.0232896	1
PLXNA2	104	1.15573	0.483089	2.39237	0.0167398	1
RAB36	44.8774	1.15138	0.583062	1.97471	0.0483011	1
LOC100857659	25.4297	1.14826	0.54107	2.12219	0.0338214	1
TMEM268	21.1917	1.14175	0.5277	2.16364	0.0304919	1
GSG1	11.6304	1.13969	0.561752	2.02881	0.0424775	1
GFAP	18.4315	1.13727	0.557444	2.04015	0.0413358	1
RHOU	434.661	1.13713	0.48337	2.35251	0.0186471	1
PDLIM1	626.811	1.13571	0.43858	2.58952	0.00961107	1
NECAB1	68.0844	1.13433	0.551984	2.05501	0.0398778	1
NEURL1	59.5241	1.13403	0.564886	2.00753	0.0446927	1
ADCYAP1	94.8329	1.12927	0.531228	2.12577	0.033522	1
EPHB1	504.571	1.12837	0.431153	2.61709	0.00886817	1
IP6K3	16.146	1.12392	0.506623	2.21845	0.0265244	1
LGALS1A	5989.51	1.12237	0.460985	2.43471	0.0149036	1
SHE	21.8802	1.12009	0.424347	2.63957	0.00830108	1
IL31RA	71.6207	1.12008	0.570098	1.96472	0.0494469	1
LRRC15	676.757	1.11846	0.432446	2.58635	0.00969972	1
FAM20A	165.141	1.11824	0.545474	2.05003	0.0403616	1
NEXN	375.4	1.1176	0.459015	2.43477	0.0149012	1
BTBD8	23.7498	1.11657	0.51871	2.15258	0.0313513	1
ATP8	2577.05	1.11161	0.484423	2.29471	0.02175	1
GSTT1L	365.975	1.10712	0.4683	2.36412	0.0180727	1
GAS2	364.446	1.10704	0.467029	2.37039	0.0177695	1
SPON2	678.857	1.10583	0.473628	2.3348	0.0195539	1
CHST8	25.3264	1.10537	0.554599	1.9931	0.0462505	1
LOC107053348	18.422	1.10525	0.521979	2.11743	0.0342233	1
GVINP1	23.7283	1.10111	0.466337	2.36119	0.0182165	1
CDH2	132.974	1.10013	0.557523	1.97325	0.048467	1
HS3ST2	18.7119	1.09446	0.522973	2.09276	0.0363702	1
JAM2	44.1671	1.09426	0.453843	2.41109	0.0159049	1
EFNB2	65.3284	1.08631	0.451882	2.40398	0.0162179	1
TBX1	421.594	1.07849	0.535141	2.01533	0.0438701	1
EDN2	18.842	1.075	0.506935	2.12059	0.0339561	1
HIC1	121.215	1.07369	0.501742	2.13993	0.0323604	1
BCAN	62.963	1.07358	0.545134	1.96938	0.048909	1
LOC112532559	165.388	1.072	0.408226	2.626	0.00863959	1
FGL2	58.3318	1.06315	0.541718	1.96256	0.049697	1
PDGFD	1603.58	1.06188	0.422195	2.51515	0.0118982	1
LOC768786	42.4029	1.05754	0.411311	2.57114	0.0101366	1
SOX18	62.5553	1.05465	0.426979	2.47003	0.0135101	1
LOC100858739	69.8162	1.04965	0.469686	2.23478	0.0254316	1
GPC3	103.359	1.04609	0.465595	2.24679	0.0246533	1
LOC121109727	72.5494	1.04525	0.527264	1.98241	0.0474337	1
LOC124417375	275.836	1.04509	0.429381	2.43394	0.0149356	1
SORCS2	161.375	1.04412	0.336609	3.10189	0.0019229	1
TCTA	271.287	1.03902	0.308496	3.36802	0.000757091	1
CD36	22.676	1.03642	0.471116	2.19993	0.0278119	1
CYTB	30471.9	1.03399	0.467196	2.21318	0.0268854	1
ACE	175.356	1.03221	0.481053	2.14574	0.0318939	1
LOC101751111	106.846	1.02504	0.513428	1.99646	0.045884	1
MSX2	546.693	1.02465	0.382389	2.67961	0.00737073	1
LOC112532892	125.632	1.02197	0.468073	2.18335	0.0290103	1
TNMD	3502.14	1.02124	0.494485	2.06526	0.0388986	1
LOC112532278	78.9955	1.02068	0.383724	2.65993	0.00781573	1
LMOD1	701.608	1.01889	0.447545	2.27661	0.0228092	1
BMP3	202.862	1.01465	0.451739	2.24609	0.0246982	1
NFIB	3318.45	1.01333	0.456138	2.22153	0.0263149	1
ATP6	27877.1	1.01221	0.449479	2.25197	0.0243242	1
MEX3B	1289.59	1.01093	0.436559	2.31569	0.0205752	1
POSTN	1780.77	1.00888	0.493352	2.04495	0.0408594	1
MFAP5	587.392	1.00668	0.413652	2.43364	0.0149477	1
ADAM32L1	80.3954	-1.00017	0.383759	-2.60626	0.00915381	1
ELFN1	781.296	-1.00091	0.420102	-2.38254	0.0171936	1
EVA1C	87.7648	-1.00239	0.407876	-2.45759	0.0139871	1
CERS1	157.052	-1.00863	0.440972	-2.2873	0.0221783	1
PER3	177.114	-1.0108	0.378445	-2.67093	0.00756424	1
RNF208	3058.71	-1.01262	0.469818	-2.15535	0.0311345	1
ENTPD8	25.9096	-1.01445	0.513127	-1.97699	0.0480427	1
CHRDL1	625.469	-1.01567	0.495082	-2.05152	0.0402163	1
REC8	322.099	-1.03439	0.49083	-2.10743	0.0350802	1
PCOLCE2	3501.78	-1.03531	0.495302	-2.09026	0.0365941	1
SNAPC1	771.505	-1.04586	0.458472	-2.2812	0.0225368	1
SEMA5B	490.355	-1.04884	0.455176	-2.30425	0.0212087	1
SULF1	582.86	-1.04949	0.426332	-2.46168	0.013829	1
C8orf34	31.0317	-1.05509	0.529583	-1.99229	0.0463389	1
PAPSS2	13099.1	-1.05888	0.457251	-2.31575	0.0205717	1
LOC100859304	91.4466	-1.06114	0.520086	-2.04031	0.041319	1
PLPPR1	550.316	-1.06786	0.446003	-2.39429	0.0166524	1
LOC121113247	19.443	-1.07733	0.492491	-2.1875	0.0287059	1
FLVCR2	302.899	-1.07889	0.458445	-2.35338	0.0186038	1
HSD17B1	46.4869	-1.08336	0.549528	-1.97144	0.0486737	1
MAP1LC3C	1174.18	-1.10336	0.537658	-2.05216	0.0401546	1
LOC101747310	772.59	-1.10981	0.465253	-2.38539	0.0170611	1
KRTCAP3	42.9451	-1.13143	0.47111	-2.40163	0.0163221	1
TGFA	151.548	-1.13297	0.503529	-2.25006	0.024445	1
GAL3ST1	2271.64	-1.13414	0.525921	-2.15649	0.0310452	1
BHLHE40	6636.51	-1.13518	0.504129	-2.25176	0.0243375	1
GALNT3	64.7658	-1.13624	0.515004	-2.20628	0.0273645	1
SLC38A3	7409.03	-1.14082	0.552562	-2.0646	0.0389609	1
MOXD1	698.537	-1.14192	0.545996	-2.09145	0.0364875	1
OPN3	15.5816	-1.14987	0.540399	-2.12781	0.0333527	1
SAPCD2	4312.43	-1.15362	0.520135	-2.21793	0.0265598	1
FAM134B	41.0362	-1.16298	0.484005	-2.40283	0.016269	1
SDC4	7739	-1.16651	0.480358	-2.42842	0.0151648	1
SEMA7A	648.752	-1.1732	0.453696	-2.58587	0.00971325	1
SPOCK2	6845.05	-1.17547	0.454605	-2.58569	0.0097184	1
ENO2	974.827	-1.17565	0.504209	-2.33168	0.0197178	1
LOC769510	52.1412	-1.178	0.500457	-2.35384	0.0185807	1
PAX3	27.3417	-1.18058	0.561921	-2.10097	0.0356435	1
PCDH15	74.0588	-1.18308	0.524572	-2.25532	0.0241132	1
STK32C	412.026	-1.19093	0.591432	-2.01363	0.0440479	1
ERO1A	1254.68	-1.19452	0.450767	-2.64997	0.00804999	1
ASL	552.971	-1.2092	0.456739	-2.64746	0.00810991	1
LOC107051868	53.8348	-1.21315	0.565013	-2.14711	0.0317843	1
PDZD7	294.438	-1.2137	0.511662	-2.37206	0.017689	1
LOC107055134	13.2805	-1.22346	0.589563	-2.0752	0.0379681	1
NOG	2598.9	-1.22349	0.445216	-2.74808	0.00599451	1
AMIGO3	134.613	-1.22522	0.453792	-2.69995	0.00693495	1
LOC107053900	38.5266	-1.23552	0.586176	-2.10777	0.0350513	1
PPM1H	2286.62	-1.2357	0.557657	-2.21589	0.0266994	1
KCNA10	22.3221	-1.25167	0.631872	-1.9809	0.0476027	1
GPIHBP1	79.9914	-1.2683	0.576394	-2.2004	0.0277787	1
IL12RB1	135.575	-1.26911	0.59251	-2.14193	0.0321995	1
CD200	84.6581	-1.27328	0.629707	-2.02201	0.0431749	1
PIK3R6	114.338	-1.27675	0.595358	-2.14451	0.0319921	1
TCTEX1D1	190.648	-1.29801	0.555791	-2.33542	0.0195212	1
SLC22A16	129.453	-1.29801	0.600099	-2.163	0.0305413	1
CARNS1	1081.05	-1.31054	0.547699	-2.39281	0.0167198	1
TPD52L1	41.938	-1.31633	0.478347	-2.75182	0.00592643	1
LOC101750765	198.399	-1.32822	0.477691	-2.78049	0.00542769	1
STC2	4152.07	-1.33789	0.540847	-2.4737	0.0133721	1
H1F0	14.8244	-1.33826	0.658067	-2.03362	0.04199	1
ALX1	23.2033	-1.34198	0.638984	-2.10018	0.0357129	1
RASSF7	68.117	-1.34357	0.666494	-2.01587	0.0438131	1
LOC112532134	11.1695	-1.3554	0.682688	-1.98539	0.0471007	1
COLGALT1	1859.23	-1.37402	0.56388	-2.43672	0.0148213	1
MYO5C	28.7008	-1.37412	0.660609	-2.08008	0.0375179	1
LOC121110587	7.21051	-1.39923	0.709339	-1.97259	0.0485427	1
TRIM71	122.748	-1.41908	0.448278	-3.16563	0.0015475	1
B3GNT4	114.978	-1.42424	0.562245	-2.53314	0.0113046	1
FAM81A	117.255	-1.42536	0.704738	-2.02254	0.043121	1
GFRA4	108.94	-1.44293	0.559542	-2.57877	0.00991515	1
LOC107052199	22.716	-1.44576	0.684934	-2.1108	0.0347893	1
FZD5	34.532	-1.45401	0.680776	-2.13582	0.0326942	1
TNFRSF4	38.0022	-1.45634	0.603485	-2.41322	0.0158123	1
TSPAN15	79.399	-1.48915	0.597514	-2.49225	0.0126938	1
TM4SF1	28.3814	-1.49232	0.553921	-2.6941	0.00705785	1
LOC112530264	35.1223	-1.49357	0.670936	-2.2261	0.0260075	1
TMEM132D	14.411	-1.4971	0.705982	-2.12059	0.0339566	1
LGI2	883.934	-1.5177	0.58446	-2.59676	0.00941064	1
TCF24	52.961	-1.52798	0.689318	-2.21666	0.0266467	1
LOC112533151	25.4864	-1.5664	0.693097	-2.26	0.0238213	1
FAM222A	17.4143	-1.57997	0.525629	-3.00586	0.00264831	1
PDE4C	88.1368	-1.64459	0.568643	-2.89213	0.00382645	1
LOC416263	73.3788	-1.67864	0.69224	-2.42493	0.0153111	1
RORBL	141.272	-1.68894	0.643371	-2.62513	0.0086615	1
SLC13A5	56.5209	-1.70351	0.665883	-2.55827	0.0105194	1
SUSD3	66.5408	-1.72618	0.739991	-2.3327	0.0196637	1
SCNN1A	21.546	-1.76386	0.768004	-2.29668	0.021637	1
APOC3	6.92085	-1.76463	0.866355	-2.03685	0.0416652	1
SLC30A2	22.8786	-1.76888	0.728179	-2.42918	0.0151329	1
LOC107052858	25.7555	-1.7872	0.89073	-2.00644	0.0448089	1
HRH3	35.8045	-1.79004	0.674909	-2.65228	0.00799507	1
LOC101748867	36.0199	-1.79196	0.760438	-2.35648	0.0184489	1
UNC13B	16.7542	-1.80302	0.884243	-2.03905	0.0414446	1
LOC101747820	451.004	-1.8069	0.885748	-2.03997	0.0413537	1
CBLN1	102.023	-1.81262	0.591886	-3.06244	0.00219541	1
LOC112532756	12.4086	-1.81485	0.750052	-2.41963	0.0155362	1
CFC1	69.2931	-1.88039	0.805807	-2.33354	0.0196196	1
INHBE	16.1458	-1.90918	0.871485	-2.19072	0.0284717	1
LOC107053576	37.4063	-1.91137	0.716736	-2.66677	0.00765846	1
NOXA1	19.9105	-1.94338	0.744679	-2.60969	0.0090624	1
CD55	39.3281	-1.97688	0.505254	-3.91265	9.13e-05	1
GOLGA7B	6.39101	-2.00219	0.92828	-2.15688	0.031015	1
KCNE5	11.2003	-2.04961	0.847114	-2.41953	0.0155408	1
LOC124417165	5.6027	-2.13011	0.971497	-2.1926	0.0283359	1
CNGA3	17.7601	-2.14227	0.776516	-2.75882	0.00580104	1
LOC107053787	15.3199	-2.228	1.03867	-2.14505	0.031949	1
PIPOX	18.4301	-2.23439	0.909097	-2.45781	0.0139786	1
PRKACA	35.8138	-2.23471	0.847497	-2.63683	0.00836844	1
LOC121108115	18.3855	-2.24709	1.03406	-2.17308	0.0297741	1
CHRDL2	1990.71	-2.40224	0.941092	-2.5526	0.0106921	1
MAP3K15	12.4998	-2.40741	1.11709	-2.15508	0.0311559	1
LOC121113489	35.9804	-2.46068	0.742165	-3.31555	0.000914642	1
MAFIP	3.76401	-2.63394	1.16762	-2.25581	0.0240825	1
LOC124418396	21.5301	-2.84789	0.871794	-3.2667	0.0010881	1
KEL	3.54779	-2.88358	1.414	-2.0393	0.0414202	1
LOC121111291	2.21175	-3.09196	1.57335	-1.96521	0.0493901	1
LOC121110943	2.196	-3.21945	1.50907	-2.1334	0.0328918	1
EDNRB2	2.84654	-3.50741	1.64051	-2.138	0.0325166	1
GBP	4.61897	-3.62256	1.51065	-2.39801	0.0164843	1
GRIK3	9.41316	-4.00559	1.41203	-2.83676	0.00455733	1
LOC121111637	2.33245	-4.06276	1.57506	-2.57944	0.00989611	1
XDH	2.29969	-4.56046	2.03131	-2.24509	0.0247626	1
LOC121108159	2.09475	-4.83063	1.68102	-2.87363	0.0040579	1
LOC121113087	4.77258	-5.04235	1.56934	-3.21303	0.00131342	1
LOC418543	2227.59	-5.39077	1.6673	-3.23324	0.00122394	1

## Sheet: DEG RPM06
|log2FC| > 1, Pvalue<0.05								|log2FC| > 1, adjPvalue<0.05
	baseMean	log2FoldChange	lfcSE	stat	pvalue	padj			baseMean	log2FoldChange	lfcSE	stat	pvalue	padj
RSPO2	265.29	-1.82995	0.252648	-7.24307	4.39e-13	6.05e-09		RSPO2	265.29	-1.82995	0.252648	-7.24307	4.39e-13	6.05e-09
ADGRG2	497.482	-2.23446	0.326196	-6.85005	7.38e-12	5.1e-08		ADGRG2	497.482	-2.23446	0.326196	-6.85005	7.38e-12	5.1e-08
CPA6	210.136	-3.56558	0.55122	-6.46852	9.9e-11	4.21e-07		CPA6	210.136	-3.56558	0.55122	-6.46852	9.9e-11	4.21e-07
CHODL	930.197	-3.58374	0.556765	-6.43671	1.22e-10	4.21e-07		CHODL	930.197	-3.58374	0.556765	-6.43671	1.22e-10	4.21e-07
GPM6B	664.167	-1.74108	0.273509	-6.36572	1.94e-10	5.37e-07		GPM6B	664.167	-1.74108	0.273509	-6.36572	1.94e-10	5.37e-07
HIST1H110	807.97	1.50475	0.245229	6.13611	8.46e-10	1.93e-06		HIST1H110	807.97	1.50475	0.245229	6.13611	8.46e-10	1.93e-06
TNFRSF14	797.885	1.46517	0.239703	6.11245	9.81e-10	1.93e-06		TNFRSF14	797.885	1.46517	0.239703	6.11245	9.81e-10	1.93e-06
NHEJ1	176.858	1.43501	0.236625	6.06449	1.32e-09	2.28e-06		NHEJ1	176.858	1.43501	0.236625	6.06449	1.32e-09	2.28e-06
ROR1	555.123	-1.6101	0.269249	-5.97997	2.23e-09	3.28e-06		ROR1	555.123	-1.6101	0.269249	-5.97997	2.23e-09	3.28e-06
ST6GAL2	433.48	-2.55685	0.432906	-5.90625	3.5e-09	4.03e-06		ST6GAL2	433.48	-2.55685	0.432906	-5.90625	3.5e-09	4.03e-06
IYD	59.3114	4.24396	0.726244	5.84372	5.1e-09	5.42e-06		IYD	59.3114	4.24396	0.726244	5.84372	5.1e-09	5.42e-06
CPLX2	234.004	2.07218	0.359334	5.76671	8.08e-09	7.97e-06		CPLX2	234.004	2.07218	0.359334	5.76671	8.08e-09	7.97e-06
TMEM161A	555.076	1.18299	0.20693	5.71688	1.08e-08	9.98e-06		TMEM161A	555.076	1.18299	0.20693	5.71688	1.08e-08	9.98e-06
MEOX2	269.017	-2.75776	0.484916	-5.68709	1.29e-08	1.11e-05		MEOX2	269.017	-2.75776	0.484916	-5.68709	1.29e-08	1.11e-05
ANGPTL7	232.917	-3.70455	0.655518	-5.65133	1.59e-08	1.27e-05		ANGPTL7	232.917	-3.70455	0.655518	-5.65133	1.59e-08	1.27e-05
CD7	65.8875	-2.5167	0.446212	-5.64015	1.7e-08	1.27e-05		CD7	65.8875	-2.5167	0.446212	-5.64015	1.7e-08	1.27e-05
NMRAL1	2716.16	1.63282	0.289799	5.6343	1.76e-08	1.27e-05		NMRAL1	2716.16	1.63282	0.289799	5.6343	1.76e-08	1.27e-05
FZD4	212.712	-1.49903	0.266622	-5.6223	1.88e-08	1.27e-05		FZD4	212.712	-1.49903	0.266622	-5.6223	1.88e-08	1.27e-05
MYLIP	489.649	-1.23571	0.22	-5.61686	1.94e-08	1.27e-05		MYLIP	489.649	-1.23571	0.22	-5.61686	1.94e-08	1.27e-05
MPV17	412.169	1.32815	0.236991	5.60424	2.09e-08	1.27e-05		MPV17	412.169	1.32815	0.236991	5.60424	2.09e-08	1.27e-05
RPRM	48.4214	-2.87114	0.512474	-5.60252	2.11e-08	1.27e-05		RPRM	48.4214	-2.87114	0.512474	-5.60252	2.11e-08	1.27e-05
APEH	715.34	1.11016	0.198984	5.57914	2.42e-08	1.39e-05		APEH	715.34	1.11016	0.198984	5.57914	2.42e-08	1.39e-05
TBX18	382.742	-1.67706	0.301261	-5.5668	2.59e-08	1.43e-05		TBX18	382.742	-1.67706	0.301261	-5.5668	2.59e-08	1.43e-05
VSTM2L	1047.74	2.36013	0.425523	5.54641	2.92e-08	1.55e-05		VSTM2L	1047.74	2.36013	0.425523	5.54641	2.92e-08	1.55e-05
PEMT	1053.63	1.07072	0.193912	5.52167	3.36e-08	1.72e-05		PEMT	1053.63	1.07072	0.193912	5.52167	3.36e-08	1.72e-05
NWD2	133.578	-2.97774	0.539969	-5.51466	3.49e-08	1.72e-05		NWD2	133.578	-2.97774	0.539969	-5.51466	3.49e-08	1.72e-05
GPX4	3909.18	1.59916	0.290674	5.50157	3.76e-08	1.79e-05		GPX4	3909.18	1.59916	0.290674	5.50157	3.76e-08	1.79e-05
HIVEP3	230.933	1.99821	0.365612	5.46538	4.62e-08	2.13e-05		HIVEP3	230.933	1.99821	0.365612	5.46538	4.62e-08	2.13e-05
HPS1	441.759	1.03206	0.189531	5.44533	5.17e-08	2.3e-05		HPS1	441.759	1.03206	0.189531	5.44533	5.17e-08	2.3e-05
GM2A	428.065	1.11326	0.208464	5.34029	9.28e-08	3.96e-05		GM2A	428.065	1.11326	0.208464	5.34029	9.28e-08	3.96e-05
OGN	2755.37	-2.18627	0.409655	-5.33686	9.46e-08	3.96e-05		OGN	2755.37	-2.18627	0.409655	-5.33686	9.46e-08	3.96e-05
ABHD6	363.49	1.42727	0.268421	5.31727	1.05e-07	4.15e-05		ABHD6	363.49	1.42727	0.268421	5.31727	1.05e-07	4.15e-05
CD44	832.776	-2.29736	0.432622	-5.31031	1.09e-07	4.2e-05		CD44	832.776	-2.29736	0.432622	-5.31031	1.09e-07	4.2e-05
FBN2	1463.64	-1.8164	0.342676	-5.30063	1.15e-07	4.31e-05		FBN2	1463.64	-1.8164	0.342676	-5.30063	1.15e-07	4.31e-05
NFKB2	692.303	1.01644	0.1921	5.29123	1.21e-07	4.4e-05		NFKB2	692.303	1.01644	0.1921	5.29123	1.21e-07	4.4e-05
DSP	51.3968	-3.71846	0.704545	-5.27781	1.31e-07	4.51e-05		DSP	51.3968	-3.71846	0.704545	-5.27781	1.31e-07	4.51e-05
PIP5K1B	385.645	-1.61075	0.306277	-5.2591	1.45e-07	4.87e-05		PIP5K1B	385.645	-1.61075	0.306277	-5.2591	1.45e-07	4.87e-05
ADSL	2262.97	1.84177	0.350866	5.24921	1.53e-07	4.93e-05		ADSL	2262.97	1.84177	0.350866	5.24921	1.53e-07	4.93e-05
DHX34	356.103	1.03147	0.197327	5.2272	1.72e-07	5.4e-05		DHX34	356.103	1.03147	0.197327	5.2272	1.72e-07	5.4e-05
POSTN	1780.77	-2.59265	0.498337	-5.20259	1.97e-07	5.78e-05		POSTN	1780.77	-2.59265	0.498337	-5.20259	1.97e-07	5.78e-05
SLC43A3	596.672	1.14489	0.220123	5.20112	1.98e-07	5.78e-05		SLC43A3	596.672	1.14489	0.220123	5.20112	1.98e-07	5.78e-05
MEF2B	400.717	2.36574	0.45539	5.19498	2.05e-07	5.78e-05		MEF2B	400.717	2.36574	0.45539	5.19498	2.05e-07	5.78e-05
MPP7	161.849	-1.35772	0.261384	-5.19436	2.05e-07	5.78e-05		MPP7	161.849	-1.35772	0.261384	-5.19436	2.05e-07	5.78e-05
RCAN1	953.745	-1.67116	0.321676	-5.19518	2.05e-07	5.78e-05		RCAN1	953.745	-1.67116	0.321676	-5.19518	2.05e-07	5.78e-05
BCAS1	99.8864	-2.87421	0.553892	-5.18913	2.11e-07	5.78e-05		BCAS1	99.8864	-2.87421	0.553892	-5.18913	2.11e-07	5.78e-05
COL14A1	7285.25	-2.47114	0.476687	-5.18398	2.17e-07	5.78e-05		COL14A1	7285.25	-2.47114	0.476687	-5.18398	2.17e-07	5.78e-05
ZNF609	1834.04	1.11548	0.215191	5.18368	2.18e-07	5.78e-05		ZNF609	1834.04	1.11548	0.215191	5.18368	2.18e-07	5.78e-05
ABI3BP	1368.62	-2.44712	0.473064	-5.17291	2.3e-07	5.96e-05		ABI3BP	1368.62	-2.44712	0.473064	-5.17291	2.3e-07	5.96e-05
LOC426193	227.603	-1.18031	0.228591	-5.1634	2.43e-07	5.98e-05		LOC426193	227.603	-1.18031	0.228591	-5.1634	2.43e-07	5.98e-05
FIBIN	15022.5	1.40488	0.272912	5.14772	2.64e-07	6.39e-05		FIBIN	15022.5	1.40488	0.272912	5.14772	2.64e-07	6.39e-05
NT5DC3	276.043	-1.13988	0.222585	-5.1211	3.04e-07	7.23e-05		NT5DC3	276.043	-1.13988	0.222585	-5.1211	3.04e-07	7.23e-05
GLTP	1252.57	1.30098	0.254761	5.10666	3.28e-07	7.67e-05		GLTP	1252.57	1.30098	0.254761	5.10666	3.28e-07	7.67e-05
FBN3	6160.94	-1.00756	0.197784	-5.09426	3.5e-07	8.05e-05		FBN3	6160.94	-1.00756	0.197784	-5.09426	3.5e-07	8.05e-05
HIST1H4D	131.891	2.02323	0.397707	5.08723	3.63e-07	8.22e-05		HIST1H4D	131.891	2.02323	0.397707	5.08723	3.63e-07	8.22e-05
LOC430422	51.3678	1.61518	0.318327	5.07397	3.9e-07	8.67e-05		LOC430422	51.3678	1.61518	0.318327	5.07397	3.9e-07	8.67e-05
EMB	111.817	-2.76901	0.546291	-5.06874	4e-07	8.77e-05		EMB	111.817	-2.76901	0.546291	-5.06874	4e-07	8.77e-05
ADAMTSL3	194.752	-1.7128	0.339462	-5.04564	4.52e-07	9.72e-05		ADAMTSL3	194.752	-1.7128	0.339462	-5.04564	4.52e-07	9.72e-05
FAM129A	774.345	-1.63718	0.325009	-5.03734	4.72e-07	9.72e-05		FAM129A	774.345	-1.63718	0.325009	-5.03734	4.72e-07	9.72e-05
CORO7	450.21	1.30721	0.259568	5.03608	4.75e-07	9.72e-05		CORO7	450.21	1.30721	0.259568	5.03608	4.75e-07	9.72e-05
MND1	333.826	-1.38061	0.274227	-5.03456	4.79e-07	9.72e-05		MND1	333.826	-1.38061	0.274227	-5.03456	4.79e-07	9.72e-05
MFSD6	477.871	2.16751	0.431476	5.02348	5.07e-07	0.000101519		MFSD6	477.871	2.16751	0.431476	5.02348	5.07e-07	0.000101519
PROM1	205.624	-1.2625	0.252445	-5.00109	5.7e-07	0.00011047		PROM1	205.624	-1.2625	0.252445	-5.00109	5.7e-07	0.00011047
STC1	273.754	-2.15587	0.431124	-5.00059	5.72e-07	0.00011047		STC1	273.754	-2.15587	0.431124	-5.00059	5.72e-07	0.00011047
PFKM	82.4677	1.25535	0.251118	4.99903	5.76e-07	0.00011047		PFKM	82.4677	1.25535	0.251118	4.99903	5.76e-07	0.00011047
ROBO1	471.178	-1.02087	0.20506	-4.97841	6.41e-07	0.000121229		ROBO1	471.178	-1.02087	0.20506	-4.97841	6.41e-07	0.000121229
LOC121107580	165.718	-9.7174	1.96143	-4.95425	7.26e-07	0.000131884		LOC121107580	165.718	-9.7174	1.96143	-4.95425	7.26e-07	0.000131884
SLC12A5	68.338	3.5748	0.724342	4.93524	8.01e-07	0.000141675		SLC12A5	68.338	3.5748	0.724342	4.93524	8.01e-07	0.000141675
HIST1H111R	125.154	1.26493	0.256611	4.92938	8.25e-07	0.000142861		HIST1H111R	125.154	1.26493	0.256611	4.92938	8.25e-07	0.000142861
FOXD2	162.036	1.35694	0.276605	4.90569	9.31e-07	0.000158659		FOXD2	162.036	1.35694	0.276605	4.90569	9.31e-07	0.000158659
LOC101749299	455.924	1.27342	0.25997	4.89832	9.67e-07	0.000160757		LOC101749299	455.924	1.27342	0.25997	4.89832	9.67e-07	0.000160757
ACBD7	109.773	-1.20285	0.245834	-4.89295	9.93e-07	0.000163245		ACBD7	109.773	-1.20285	0.245834	-4.89295	9.93e-07	0.000163245
TGM2	5166.82	2.44265	0.5008	4.8775	1.07e-06	0.000172456		TGM2	5166.82	2.44265	0.5008	4.8775	1.07e-06	0.000172456
SPOCK1	300.146	-1.81266	0.37246	-4.86673	1.13e-06	0.000177978		SPOCK1	300.146	-1.81266	0.37246	-4.86673	1.13e-06	0.000177978
KCNQ4	48.7539	-3.42257	0.709163	-4.82621	1.39e-06	0.000211467		KCNQ4	48.7539	-3.42257	0.709163	-4.82621	1.39e-06	0.000211467
LONRF3	97.9911	-1.65104	0.34217	-4.82521	1.4e-06	0.000211467		LONRF3	97.9911	-1.65104	0.34217	-4.82521	1.4e-06	0.000211467
SULT1B1	477.321	1.13626	0.235558	4.82367	1.41e-06	0.000211467		SULT1B1	477.321	1.13626	0.235558	4.82367	1.41e-06	0.000211467
PRRG1	184.389	-1.17765	0.245079	-4.80519	1.55e-06	0.000229476		PRRG1	184.389	-1.17765	0.245079	-4.80519	1.55e-06	0.000229476
CCN3	951.195	-2.14921	0.448181	-4.79542	1.62e-06	0.000237022		CCN3	951.195	-2.14921	0.448181	-4.79542	1.62e-06	0.000237022
MYO18A	2186.77	1.03654	0.216197	4.79445	1.63e-06	0.000237022		MYO18A	2186.77	1.03654	0.216197	4.79445	1.63e-06	0.000237022
WNT4	308.89	2.25901	0.471437	4.79175	1.65e-06	0.000237737		WNT4	308.89	2.25901	0.471437	4.79175	1.65e-06	0.000237737
SERINC2	157.266	1.11242	0.23242	4.78625	1.7e-06	0.000239349		SERINC2	157.266	1.11242	0.23242	4.78625	1.7e-06	0.000239349
FGF2	556.008	-1.76101	0.368171	-4.78313	1.73e-06	0.000240643		FGF2	556.008	-1.76101	0.368171	-4.78313	1.73e-06	0.000240643
HPGDS	2386.57	1.61517	0.338627	4.76976	1.84e-06	0.000253474		HPGDS	2386.57	1.61517	0.338627	4.76976	1.84e-06	0.000253474
TOX	305.391	-1.36881	0.287042	-4.76865	1.85e-06	0.000253474		TOX	305.391	-1.36881	0.287042	-4.76865	1.85e-06	0.000253474
MXRA5	1731.2	-1.78413	0.376601	-4.73745	2.16e-06	0.000290053		MXRA5	1731.2	-1.78413	0.376601	-4.73745	2.16e-06	0.000290053
THEM4	180.768	1.80912	0.383204	4.72105	2.35e-06	0.00030864		THEM4	180.768	1.80912	0.383204	4.72105	2.35e-06	0.00030864
PCSK6	755.414	1.79758	0.381897	4.70697	2.51e-06	0.000327418		PCSK6	755.414	1.79758	0.381897	4.70697	2.51e-06	0.000327418
POPDC3	56.8722	-2.10035	0.44694	-4.6994	2.61e-06	0.000336622		POPDC3	56.8722	-2.10035	0.44694	-4.6994	2.61e-06	0.000336622
KERA	70.2605	-2.78656	0.593698	-4.69356	2.68e-06	0.000340459		KERA	70.2605	-2.78656	0.593698	-4.69356	2.68e-06	0.000340459
LOC121107185	105.456	-2.82792	0.602543	-4.6933	2.69e-06	0.000340459		LOC121107185	105.456	-2.82792	0.602543	-4.6933	2.69e-06	0.000340459
SDF2	799.892	1.14875	0.245035	4.68809	2.76e-06	0.000343234		SDF2	799.892	1.14875	0.245035	4.68809	2.76e-06	0.000343234
NFATC2	357.239	-1.65941	0.353976	-4.68792	2.76e-06	0.000343234		NFATC2	357.239	-1.65941	0.353976	-4.68792	2.76e-06	0.000343234
FNDC1	7305.94	-1.51784	0.325414	-4.66435	3.1e-06	0.000374886		FNDC1	7305.94	-1.51784	0.325414	-4.66435	3.1e-06	0.000374886
FBXO32	145.449	-1.12771	0.242537	-4.64962	3.33e-06	0.000399178		FBXO32	145.449	-1.12771	0.242537	-4.64962	3.33e-06	0.000399178
BSG	22440.1	1.25747	0.270783	4.64384	3.42e-06	0.000406966		BSG	22440.1	1.25747	0.270783	4.64384	3.42e-06	0.000406966
EBF2	31.2637	-2.3651	0.510922	-4.62908	3.67e-06	0.000433335		EBF2	31.2637	-2.3651	0.510922	-4.62908	3.67e-06	0.000433335
TMEFF1	28.7428	-5.31984	1.15435	-4.6085	4.06e-06	0.000466556		TMEFF1	28.7428	-5.31984	1.15435	-4.6085	4.06e-06	0.000466556
PDE4DIP	2623.78	1.15795	0.251961	4.59573	4.31e-06	0.000483969		PDE4DIP	2623.78	1.15795	0.251961	4.59573	4.31e-06	0.000483969
MYL10	29.4908	-3.05063	0.663782	-4.59583	4.31e-06	0.000483969		MYL10	29.4908	-3.05063	0.663782	-4.59583	4.31e-06	0.000483969
HARS1	2970.51	1.15894	0.252288	4.59372	4.35e-06	0.000484493		HARS1	2970.51	1.15894	0.252288	4.59372	4.35e-06	0.000484493
PTTG1IP	3612.81	1.25509	0.273963	4.58124	4.62e-06	0.000506396		PTTG1IP	3612.81	1.25509	0.273963	4.58124	4.62e-06	0.000506396
SELENOP1	1185.11	-1.84513	0.403253	-4.57562	4.75e-06	0.000516084		SELENOP1	1185.11	-1.84513	0.403253	-4.57562	4.75e-06	0.000516084
RSPO4	47.8479	-3.59634	0.791015	-4.5465	5.45e-06	0.000574776		RSPO4	47.8479	-3.59634	0.791015	-4.5465	5.45e-06	0.000574776
LOC121109909	163.338	-2.122	0.466937	-4.5445	5.51e-06	0.000575861		LOC121109909	163.338	-2.122	0.466937	-4.5445	5.51e-06	0.000575861
PTN	17565.2	-1.80621	0.39855	-4.53196	5.84e-06	0.00060652		PTN	17565.2	-1.80621	0.39855	-4.53196	5.84e-06	0.00060652
SLC52A3	207.339	1.18062	0.260972	4.52392	6.07e-06	0.000623769		SLC52A3	207.339	1.18062	0.260972	4.52392	6.07e-06	0.000623769
SIM2	451.675	-1.78138	0.39386	-4.52288	6.1e-06	0.000623769		SIM2	451.675	-1.78138	0.39386	-4.52288	6.1e-06	0.000623769
TACC2	257.29	-1.23034	0.272269	-4.51885	6.22e-06	0.000631088		TACC2	257.29	-1.23034	0.272269	-4.51885	6.22e-06	0.000631088
PVALB	36.4179	3.3234	0.736155	4.51454	6.35e-06	0.00063937		PVALB	36.4179	3.3234	0.736155	4.51454	6.35e-06	0.00063937
RAB20	371.428	-1.02257	0.226661	-4.51144	6.44e-06	0.00064407		RAB20	371.428	-1.02257	0.226661	-4.51144	6.44e-06	0.00064407
PNKD	300.509	1.00575	0.223314	4.50373	6.68e-06	0.000650988		PNKD	300.509	1.00575	0.223314	4.50373	6.68e-06	0.000650988
TMEFF2	310.225	-1.19981	0.26642	-4.50346	6.69e-06	0.000650988		TMEFF2	310.225	-1.19981	0.26642	-4.50346	6.69e-06	0.000650988
LRRC17	1631.14	-1.13767	0.252809	-4.50013	6.79e-06	0.000655575		LRRC17	1631.14	-1.13767	0.252809	-4.50013	6.79e-06	0.000655575
B3GLCT	586.917	-1.2365	0.275581	-4.48687	7.23e-06	0.000692867		B3GLCT	586.917	-1.2365	0.275581	-4.48687	7.23e-06	0.000692867
MXD3	218.605	1.02255	0.228168	4.48159	7.41e-06	0.000701408		MXD3	218.605	1.02255	0.228168	4.48159	7.41e-06	0.000701408
ZKSCAN7	204.77	1.11551	0.249049	4.47907	7.5e-06	0.000703988		ZKSCAN7	204.77	1.11551	0.249049	4.47907	7.5e-06	0.000703988
TPP1	1570.38	1.10495	0.247607	4.4625	8.1e-06	0.000740551		TPP1	1570.38	1.10495	0.247607	4.4625	8.1e-06	0.000740551
GHSR	131.285	-1.07938	0.242206	-4.45644	8.33e-06	0.000753734		GHSR	131.285	-1.07938	0.242206	-4.45644	8.33e-06	0.000753734
MASP1	555.66	-1.73351	0.389126	-4.45487	8.39e-06	0.000753734		MASP1	555.66	-1.73351	0.389126	-4.45487	8.39e-06	0.000753734
C1QTNF8	741.935	-2.12988	0.478291	-4.45311	8.46e-06	0.000753734		C1QTNF8	741.935	-2.12988	0.478291	-4.45311	8.46e-06	0.000753734
ABCB6	372.115	1.03608	0.233456	4.438	9.08e-06	0.000793266		ABCB6	372.115	1.03608	0.233456	4.438	9.08e-06	0.000793266
FAT3	300.441	-1.63441	0.368864	-4.43093	9.38e-06	0.000814574		FAT3	300.441	-1.63441	0.368864	-4.43093	9.38e-06	0.000814574
MAOA	169.871	-2.20032	0.49737	-4.42391	9.69e-06	0.000820874		MAOA	169.871	-2.20032	0.49737	-4.42391	9.69e-06	0.000820874
THSD7B	347.547	-1.32105	0.298717	-4.42241	9.76e-06	0.000821567		THSD7B	347.547	-1.32105	0.298717	-4.42241	9.76e-06	0.000821567
HIST1H101	2097.65	1.01673	0.229972	4.42109	9.82e-06	0.000821584		HIST1H101	2097.65	1.01673	0.229972	4.42109	9.82e-06	0.000821584
LOC121106538	50.7846	1.89048	0.428008	4.41692	1e-05	0.000828953		LOC121106538	50.7846	1.89048	0.428008	4.41692	1e-05	0.000828953
CPE	1666.91	-1.3233	0.299623	-4.41656	1e-05	0.000828953		CPE	1666.91	-1.3233	0.299623	-4.41656	1e-05	0.000828953
SEMA3C	329.202	-1.17952	0.267582	-4.40808	1.04e-05	0.000850326		SEMA3C	329.202	-1.17952	0.267582	-4.40808	1.04e-05	0.000850326
BAZ2A	819.594	1.15598	0.262287	4.4073	1.05e-05	0.000850326		BAZ2A	819.594	1.15598	0.262287	4.4073	1.05e-05	0.000850326
LOC101747386	151.117	-8.19839	1.86059	-4.40634	1.05e-05	0.000850326		LOC101747386	151.117	-8.19839	1.86059	-4.40634	1.05e-05	0.000850326
CPNE4	95.1265	-1.66605	0.379202	-4.39356	1.12e-05	0.000894911		CPNE4	95.1265	-1.66605	0.379202	-4.39356	1.12e-05	0.000894911
CACNG5	138.533	-1.54386	0.353823	-4.36336	1.28e-05	0.0010161		CACNG5	138.533	-1.54386	0.353823	-4.36336	1.28e-05	0.0010161
TRIM66	127.098	1.50882	0.346317	4.35677	1.32e-05	0.00103527		TRIM66	127.098	1.50882	0.346317	4.35677	1.32e-05	0.00103527
PDE9A	96.545	-2.39261	0.549456	-4.3545	1.33e-05	0.00103559		PDE9A	96.545	-2.39261	0.549456	-4.3545	1.33e-05	0.00103559
NAPEPLD	379.774	-1.497	0.344167	-4.34964	1.36e-05	0.00104575		NAPEPLD	379.774	-1.497	0.344167	-4.34964	1.36e-05	0.00104575
MYO16	85.2435	-2.28352	0.525564	-4.34488	1.39e-05	0.00106274		MYO16	85.2435	-2.28352	0.525564	-4.34488	1.39e-05	0.00106274
TSHZ1	164.171	-1.33484	0.308063	-4.33301	1.47e-05	0.00110948		TSHZ1	164.171	-1.33484	0.308063	-4.33301	1.47e-05	0.00110948
MMP2	6609.28	-1.37865	0.318169	-4.33309	1.47e-05	0.00110948		MMP2	6609.28	-1.37865	0.318169	-4.33309	1.47e-05	0.00110948
SLC1A2	334.855	-1.1348	0.263617	-4.30474	1.67e-05	0.00122106		SLC1A2	334.855	-1.1348	0.263617	-4.30474	1.67e-05	0.00122106
P4HA3	1648.78	1.18343	0.275015	4.30314	1.68e-05	0.00122342		P4HA3	1648.78	1.18343	0.275015	4.30314	1.68e-05	0.00122342
HIST1H2A4L3	52.0607	1.55975	0.363003	4.29679	1.73e-05	0.00124247		HIST1H2A4L3	52.0607	1.55975	0.363003	4.29679	1.73e-05	0.00124247
NELL2	671.065	-1.6877	0.392731	-4.29735	1.73e-05	0.00124247		NELL2	671.065	-1.6877	0.392731	-4.29735	1.73e-05	0.00124247
MPPED1	966.259	-1.06832	0.250023	-4.27288	1.93e-05	0.00132979		MPPED1	966.259	-1.06832	0.250023	-4.27288	1.93e-05	0.00132979
TNFAIP8L3	347.285	-1.20499	0.282354	-4.26764	1.98e-05	0.00134337		TNFAIP8L3	347.285	-1.20499	0.282354	-4.26764	1.98e-05	0.00134337
SWAP70	926.071	-1.43964	0.337556	-4.2649	2e-05	0.00135325		SWAP70	926.071	-1.43964	0.337556	-4.2649	2e-05	0.00135325
ZNF853	1081.5	1.05206	0.246753	4.2636	2.01e-05	0.00135453		ZNF853	1081.5	1.05206	0.246753	4.2636	2.01e-05	0.00135453
NR4A3	208.316	-1.32916	0.312718	-4.25035	2.13e-05	0.00141651		NR4A3	208.316	-1.32916	0.312718	-4.25035	2.13e-05	0.00141651
LRRC3B	31.0224	-2.58761	0.609012	-4.24887	2.15e-05	0.00141904		LRRC3B	31.0224	-2.58761	0.609012	-4.24887	2.15e-05	0.00141904
FAM136A	375.696	1.23102	0.289979	4.24519	2.18e-05	0.0014259		FAM136A	375.696	1.23102	0.289979	4.24519	2.18e-05	0.0014259
HIST1H2B7L4	52.3225	1.80552	0.428107	4.21746	2.47e-05	0.00156448		HIST1H2B7L4	52.3225	1.80552	0.428107	4.21746	2.47e-05	0.00156448
DBX2	370.261	-2.05731	0.48876	-4.20925	2.56e-05	0.00161502		DBX2	370.261	-2.05731	0.48876	-4.20925	2.56e-05	0.00161502
GAA2	512.242	1.35978	0.323325	4.2056	2.6e-05	0.00163381		GAA2	512.242	1.35978	0.323325	4.2056	2.6e-05	0.00163381
FOXC2	1071.32	1.43095	0.340518	4.20228	2.64e-05	0.00165046		FOXC2	1071.32	1.43095	0.340518	4.20228	2.64e-05	0.00165046
PLCG1	1097.62	1.01233	0.241308	4.1952	2.73e-05	0.00166588		PLCG1	1097.62	1.01233	0.241308	4.1952	2.73e-05	0.00166588
HIST1H46L2	75.9476	1.94422	0.4636	4.19375	2.74e-05	0.00166588		HIST1H46L2	75.9476	1.94422	0.4636	4.19375	2.74e-05	0.00166588
SLC6A17	111.197	2.54385	0.606636	4.19337	2.75e-05	0.00166588		SLC6A17	111.197	2.54385	0.606636	4.19337	2.75e-05	0.00166588
PPA1	1704.54	1.0074	0.240308	4.19212	2.76e-05	0.00166588		PPA1	1704.54	1.0074	0.240308	4.19212	2.76e-05	0.00166588
NKAIN4	259.244	-2.59344	0.618555	-4.19275	2.76e-05	0.00166588		NKAIN4	259.244	-2.59344	0.618555	-4.19275	2.76e-05	0.00166588
CNTNAP5	101.17	-1.42864	0.341078	-4.18859	2.81e-05	0.00168435		CNTNAP5	101.17	-1.42864	0.341078	-4.18859	2.81e-05	0.00168435
HIST1H2B5	27.9688	1.82176	0.435081	4.18719	2.82e-05	0.00168435		HIST1H2B5	27.9688	1.82176	0.435081	4.18719	2.82e-05	0.00168435
SGSH	529.306	1.03047	0.246496	4.18047	2.91e-05	0.00170152		SGSH	529.306	1.03047	0.246496	4.18047	2.91e-05	0.00170152
OSBPL3	238.145	-1.39575	0.334274	-4.17545	2.97e-05	0.00171729		OSBPL3	238.145	-1.39575	0.334274	-4.17545	2.97e-05	0.00171729
SEZ6L	40.0971	-3.70686	0.888274	-4.17311	3e-05	0.00172104		SEZ6L	40.0971	-3.70686	0.888274	-4.17311	3e-05	0.00172104
BVES	61.3623	-1.61484	0.387316	-4.16931	3.06e-05	0.00173674		BVES	61.3623	-1.61484	0.387316	-4.16931	3.06e-05	0.00173674
MAP2	362.113	-1.14523	0.274861	-4.16657	3.09e-05	0.00174937		MAP2	362.113	-1.14523	0.274861	-4.16657	3.09e-05	0.00174937
PARVB	494.282	-1.60737	0.386151	-4.16255	3.15e-05	0.00177315		PARVB	494.282	-1.60737	0.386151	-4.16255	3.15e-05	0.00177315
LOC107055405	324.287	1.32566	0.319684	4.1468	3.37e-05	0.00188426		LOC107055405	324.287	1.32566	0.319684	4.1468	3.37e-05	0.00188426
ALX4	114.791	-1.72544	0.416451	-4.14319	3.43e-05	0.00189588		ALX4	114.791	-1.72544	0.416451	-4.14319	3.43e-05	0.00189588
SLC6A2	632.128	-1.87391	0.452638	-4.13997	3.47e-05	0.00189793		SLC6A2	632.128	-1.87391	0.452638	-4.13997	3.47e-05	0.00189793
VDR	177.471	1.20552	0.291213	4.13964	3.48e-05	0.00189793		VDR	177.471	1.20552	0.291213	4.13964	3.48e-05	0.00189793
AP3B2	117.393	1.28146	0.309657	4.13832	3.5e-05	0.00190134		AP3B2	117.393	1.28146	0.309657	4.13832	3.5e-05	0.00190134
LOC427799	175.853	-1.53098	0.370311	-4.13431	3.56e-05	0.00191975		LOC427799	175.853	-1.53098	0.370311	-4.13431	3.56e-05	0.00191975
LOC107052924	199.436	-1.70352	0.412612	-4.12862	3.65e-05	0.00196021		LOC107052924	199.436	-1.70352	0.412612	-4.12862	3.65e-05	0.00196021
PTRH2	1018.32	1.33343	0.323269	4.12484	3.71e-05	0.00198498		PTRH2	1018.32	1.33343	0.323269	4.12484	3.71e-05	0.00198498
CHRM2	21.8077	-4.58273	1.11441	-4.11224	3.92e-05	0.00208037		CHRM2	21.8077	-4.58273	1.11441	-4.11224	3.92e-05	0.00208037
GAS2	364.446	-1.9761	0.480817	-4.10989	3.96e-05	0.00209362		GAS2	364.446	-1.9761	0.480817	-4.10989	3.96e-05	0.00209362
RGS1	22.9241	-3.7354	0.909397	-4.10756	4e-05	0.00209876		RGS1	22.9241	-3.7354	0.909397	-4.10756	4e-05	0.00209876
IGSF10	305.148	-1.41209	0.343902	-4.10607	4.02e-05	0.00210163		IGSF10	305.148	-1.41209	0.343902	-4.10607	4.02e-05	0.00210163
LOC107053396	34.8142	2.83393	0.691534	4.09803	4.17e-05	0.00214055		LOC107053396	34.8142	2.83393	0.691534	4.09803	4.17e-05	0.00214055
LOC771456	171.008	-1.47983	0.361129	-4.09778	4.17e-05	0.00214055		LOC771456	171.008	-1.47983	0.361129	-4.09778	4.17e-05	0.00214055
HIST1H2B8	36.0217	2.04037	0.498381	4.09398	4.24e-05	0.00216785		HIST1H2B8	36.0217	2.04037	0.498381	4.09398	4.24e-05	0.00216785
LOC124418407	106.526	-1.01869	0.249019	-4.09082	4.3e-05	0.00218951		LOC124418407	106.526	-1.01869	0.249019	-4.09082	4.3e-05	0.00218951
ZBTB32	62.39	1.46982	0.360315	4.07928	4.52e-05	0.0022681		ZBTB32	62.39	1.46982	0.360315	4.07928	4.52e-05	0.0022681
ECH1	1012.23	1.08631	0.266383	4.078	4.54e-05	0.0022681		ECH1	1012.23	1.08631	0.266383	4.078	4.54e-05	0.0022681
LOC424430	51.8441	1.34152	0.329001	4.07755	4.55e-05	0.0022681		LOC424430	51.8441	1.34152	0.329001	4.07755	4.55e-05	0.0022681
GRAMD4	122.41	-1.01422	0.24873	-4.07761	4.55e-05	0.0022681		GRAMD4	122.41	-1.01422	0.24873	-4.07761	4.55e-05	0.0022681
FAM3D	23.1739	1.98485	0.487434	4.07204	4.66e-05	0.00230726		FAM3D	23.1739	1.98485	0.487434	4.07204	4.66e-05	0.00230726
COL10A1	1972.12	2.35709	0.578986	4.07106	4.68e-05	0.00230726		COL10A1	1972.12	2.35709	0.578986	4.07106	4.68e-05	0.00230726
GEM	288.403	-1.57538	0.387221	-4.06843	4.73e-05	0.00232507		GEM	288.403	-1.57538	0.387221	-4.06843	4.73e-05	0.00232507
LOC101749694	11.2123	3.97673	0.977891	4.06664	4.77e-05	0.00233474		LOC101749694	11.2123	3.97673	0.977891	4.06664	4.77e-05	0.00233474
HIST2H4B	61.7443	2.01356	0.495901	4.06039	4.9e-05	0.00237283		HIST2H4B	61.7443	2.01356	0.495901	4.06039	4.9e-05	0.00237283
CALN1	126.807	-2.05887	0.507399	-4.05769	4.96e-05	0.00239211		CALN1	126.807	-2.05887	0.507399	-4.05769	4.96e-05	0.00239211
HIST1H2BO	74.086	1.32813	0.327576	4.0544	5.03e-05	0.00241751		HIST1H2BO	74.086	1.32813	0.327576	4.0544	5.03e-05	0.00241751
PNOC	40.9069	-3.05289	0.75489	-4.04415	5.25e-05	0.00249603		PNOC	40.9069	-3.05289	0.75489	-4.04415	5.25e-05	0.00249603
HHIPL1	424.4	-1.21155	0.299617	-4.04368	5.26e-05	0.00249603		HHIPL1	424.4	-1.21155	0.299617	-4.04368	5.26e-05	0.00249603
HIST1H111L	63.5715	1.26821	0.314465	4.03293	5.51e-05	0.00257763		HIST1H111L	63.5715	1.26821	0.314465	4.03293	5.51e-05	0.00257763
LRP1	8870.39	1.07138	0.265764	4.03135	5.55e-05	0.00258631		LRP1	8870.39	1.07138	0.265764	4.03135	5.55e-05	0.00258631
ADM2	586.378	2.35992	0.585745	4.02892	5.6e-05	0.00259934		ADM2	586.378	2.35992	0.585745	4.02892	5.6e-05	0.00259934
SNCAIP	392.241	-1.24307	0.308563	-4.02858	5.61e-05	0.00259934		SNCAIP	392.241	-1.24307	0.308563	-4.02858	5.61e-05	0.00259934
VIT	344.543	-2.17847	0.541455	-4.02337	5.74e-05	0.00263644		VIT	344.543	-2.17847	0.541455	-4.02337	5.74e-05	0.00263644
LOC112531945	162.567	-1.13351	0.28205	-4.01883	5.85e-05	0.0026646		LOC112531945	162.567	-1.13351	0.28205	-4.01883	5.85e-05	0.0026646
ACTN2	76.8205	-1.77374	0.441507	-4.01746	5.88e-05	0.00266916		ACTN2	76.8205	-1.77374	0.441507	-4.01746	5.88e-05	0.00266916
VIPR2	324.543	-1.65161	0.411167	-4.01687	5.9e-05	0.00266916		VIPR2	324.543	-1.65161	0.411167	-4.01687	5.9e-05	0.00266916
CYP4A22	123.468	1.00561	0.250916	4.00774	6.13e-05	0.00272101		CYP4A22	123.468	1.00561	0.250916	4.00774	6.13e-05	0.00272101
HIST1H4B	46.9425	1.68539	0.421385	3.99965	6.34e-05	0.00278877		HIST1H4B	46.9425	1.68539	0.421385	3.99965	6.34e-05	0.00278877
CST3	34353.8	-1.75312	0.438572	-3.99735	6.41e-05	0.00280707		CST3	34353.8	-1.75312	0.438572	-3.99735	6.41e-05	0.00280707
CNR1	42.6936	-1.84436	0.461533	-3.99616	6.44e-05	0.00281225		CNR1	42.6936	-1.84436	0.461533	-3.99616	6.44e-05	0.00281225
ACOT11	225.202	1.42532	0.35685	3.99416	6.49e-05	0.00281823		ACOT11	225.202	1.42532	0.35685	3.99416	6.49e-05	0.00281823
SARS1	4871.14	1.08583	0.272294	3.98772	6.67e-05	0.00287272		SARS1	4871.14	1.08583	0.272294	3.98772	6.67e-05	0.00287272
BRINP2	100.772	-1.83466	0.460163	-3.98696	6.69e-05	0.00287272		BRINP2	100.772	-1.83466	0.460163	-3.98696	6.69e-05	0.00287272
ADAMTS17	280.084	-1.23307	0.3093	-3.98666	6.7e-05	0.00287272		ADAMTS17	280.084	-1.23307	0.3093	-3.98666	6.7e-05	0.00287272
CHAD	719.965	1.11231	0.279098	3.98537	6.74e-05	0.00287944		CHAD	719.965	1.11231	0.279098	3.98537	6.74e-05	0.00287944
ZFPM2	39.6383	-2.87028	0.721137	-3.98022	6.89e-05	0.00293343		ZFPM2	39.6383	-2.87028	0.721137	-3.98022	6.89e-05	0.00293343
LOC107053375	190.499	-1.35772	0.341239	-3.97878	6.93e-05	0.00294211		LOC107053375	190.499	-1.35772	0.341239	-3.97878	6.93e-05	0.00294211
CD82	1161.54	-1.4229	0.357728	-3.97759	6.96e-05	0.00294789		CD82	1161.54	-1.4229	0.357728	-3.97759	6.96e-05	0.00294789
MKX	782.475	-1.31487	0.331285	-3.969	7.22e-05	0.00302833		MKX	782.475	-1.31487	0.331285	-3.969	7.22e-05	0.00302833
GSTA2	386.754	-1.40226	0.353448	-3.96737	7.27e-05	0.00303978		GSTA2	386.754	-1.40226	0.353448	-3.96737	7.27e-05	0.00303978
NRXN1	107.55	-1.2903	0.325424	-3.96499	7.34e-05	0.003061		NRXN1	107.55	-1.2903	0.325424	-3.96499	7.34e-05	0.003061
TTC38L	354.805	-1.0881	0.274792	-3.95971	7.5e-05	0.00310262		TTC38L	354.805	-1.0881	0.274792	-3.95971	7.5e-05	0.00310262
PCDH18	706.461	-1.00822	0.254626	-3.95962	7.51e-05	0.00310262		PCDH18	706.461	-1.00822	0.254626	-3.95962	7.51e-05	0.00310262
LOC121108224	157.857	1.58514	0.400575	3.95716	7.58e-05	0.00310672		LOC121108224	157.857	1.58514	0.400575	3.95716	7.58e-05	0.00310672
GSC	156.193	-1.45109	0.366684	-3.95732	7.58e-05	0.00310672		GSC	156.193	-1.45109	0.366684	-3.95732	7.58e-05	0.00310672
LOC121109244	461.22	1.19668	0.302594	3.95472	7.66e-05	0.00312393		LOC121109244	461.22	1.19668	0.302594	3.95472	7.66e-05	0.00312393
SCX	614.178	-2.06018	0.521344	-3.95167	7.76e-05	0.00314166		SCX	614.178	-2.06018	0.521344	-3.95167	7.76e-05	0.00314166
CXXC5	407.551	-1.03896	0.263199	-3.94744	7.9e-05	0.0031845		CXXC5	407.551	-1.03896	0.263199	-3.94744	7.9e-05	0.0031845
GRID1	75.4347	-1.25954	0.319179	-3.94619	7.94e-05	0.0031864		GRID1	75.4347	-1.25954	0.319179	-3.94619	7.94e-05	0.0031864
CD9	264.606	-1.36636	0.346848	-3.93937	8.17e-05	0.0032688		CD9	264.606	-1.36636	0.346848	-3.93937	8.17e-05	0.0032688
LOC121111703	165.799	-1.53688	0.390344	-3.93725	8.24e-05	0.00327874		LOC121111703	165.799	-1.53688	0.390344	-3.93725	8.24e-05	0.00327874
DKK3	2959.65	-1.69907	0.431786	-3.93497	8.32e-05	0.00330048		DKK3	2959.65	-1.69907	0.431786	-3.93497	8.32e-05	0.00330048
LOC121108209	33.6785	-1.99223	0.506506	-3.93328	8.38e-05	0.00331432		LOC121108209	33.6785	-1.99223	0.506506	-3.93328	8.38e-05	0.00331432
TCEA3	604.132	1.81077	0.461025	3.9277	8.58e-05	0.0033728		TCEA3	604.132	1.81077	0.461025	3.9277	8.58e-05	0.0033728
FGF7	57.8754	-2.35464	0.601262	-3.91616	9e-05	0.00350672		FGF7	57.8754	-2.35464	0.601262	-3.91616	9e-05	0.00350672
HIST1H46	59.4484	1.83331	0.46829	3.91491	9.04e-05	0.00350672		HIST1H46	59.4484	1.83331	0.46829	3.91491	9.04e-05	0.00350672
LOC124417881	30.3548	1.546	0.394896	3.91496	9.04e-05	0.00350672		LOC124417881	30.3548	1.546	0.394896	3.91496	9.04e-05	0.00350672
GP1BB	56.7008	1.86931	0.477696	3.91318	9.11e-05	0.00352206		GP1BB	56.7008	1.86931	0.477696	3.91318	9.11e-05	0.00352206
TNFRSF11B	2219.12	-1.36941	0.350442	-3.90768	9.32e-05	0.00358574		TNFRSF11B	2219.12	-1.36941	0.350442	-3.90768	9.32e-05	0.00358574
HSD3B1	84.8191	-1.65134	0.422607	-3.90751	9.33e-05	0.00358574		HSD3B1	84.8191	-1.65134	0.422607	-3.90751	9.33e-05	0.00358574
LOC770295	80.6262	1.30951	0.336228	3.8947	9.83e-05	0.00373892		LOC770295	80.6262	1.30951	0.336228	3.8947	9.83e-05	0.00373892
SLC8A3	99.9351	1.91017	0.490735	3.89247	9.92e-05	0.00376097		SLC8A3	99.9351	1.91017	0.490735	3.89247	9.92e-05	0.00376097
PDLIM3	61.781	-2.02223	0.520203	-3.88739	0.00010133	0.00378738		PDLIM3	61.781	-2.02223	0.520203	-3.88739	0.00010133	0.00378738
KRT5	68.8745	-6.9866	1.79734	-3.88719	0.000101413	0.00378738		KRT5	68.8745	-6.9866	1.79734	-3.88719	0.000101413	0.00378738
EGR1	1770.59	-1.48758	0.382915	-3.88488	0.00010238	0.00380932		EGR1	1770.59	-1.48758	0.382915	-3.88488	0.00010238	0.00380932
FST	193.436	-1.60858	0.414564	-3.88017	0.000104382	0.00385265		FST	193.436	-1.60858	0.414564	-3.88017	0.000104382	0.00385265
GDPD5	342.33	1.07971	0.278442	3.87767	0.000105463	0.00388215		GDPD5	342.33	1.07971	0.278442	3.87767	0.000105463	0.00388215
LOC124417815	94.8071	1.71467	0.443236	3.86852	0.000109498	0.00399872		LOC124417815	94.8071	1.71467	0.443236	3.86852	0.000109498	0.00399872
MTPN	1762.86	-1.28494	0.332592	-3.86341	0.000111815	0.00406183		MTPN	1762.86	-1.28494	0.332592	-3.86341	0.000111815	0.00406183
QARS	2609.34	1.23663	0.320477	3.8587	0.000113992	0.00411978		QARS	2609.34	1.23663	0.320477	3.8587	0.000113992	0.00411978
LOC107053674	13.441	2.25608	0.586171	3.84884	0.00011868	0.00425741		LOC107053674	13.441	2.25608	0.586171	3.84884	0.00011868	0.00425741
GAS1	1364.26	-1.03557	0.2699	-3.83685	0.000124623	0.00442235		GAS1	1364.26	-1.03557	0.2699	-3.83685	0.000124623	0.00442235
LOC101747821	377.02	1.28188	0.334516	3.83205	0.00012708	0.00443096		LOC101747821	377.02	1.28188	0.334516	3.83205	0.00012708	0.00443096
CNTNAP2	56.8494	-1.62265	0.423448	-3.83199	0.000127112	0.00443096		CNTNAP2	56.8494	-1.62265	0.423448	-3.83199	0.000127112	0.00443096
GATD3AL2	264.541	-2.36099	0.616498	-3.82967	0.000128313	0.00446155		GATD3AL2	264.541	-2.36099	0.616498	-3.82967	0.000128313	0.00446155
FBLN2	2823.78	-1.71499	0.448025	-3.82789	0.000129249	0.00447388		FBLN2	2823.78	-1.71499	0.448025	-3.82789	0.000129249	0.00447388
ECE2	364.245	1.07912	0.282031	3.82626	0.000130107	0.00447388		ECE2	364.245	1.07912	0.282031	3.82626	0.000130107	0.00447388
TMEM61	3296.79	1.7457	0.456283	3.82591	0.000130288	0.00447388		TMEM61	3296.79	1.7457	0.456283	3.82591	0.000130288	0.00447388
P4HA2	2552.41	1.28698	0.336653	3.82288	0.000131904	0.00451814		P4HA2	2552.41	1.28698	0.336653	3.82288	0.000131904	0.00451814
LOC121106438	22.8826	2.08454	0.545709	3.81986	0.000133526	0.00456235		LOC121106438	22.8826	2.08454	0.545709	3.81986	0.000133526	0.00456235
CCDC85A	221.918	-1.4699	0.385438	-3.81359	0.000136965	0.00465682		CCDC85A	221.918	-1.4699	0.385438	-3.81359	0.000136965	0.00465682
CXCL12	501.161	-1.26023	0.330788	-3.80978	0.000139092	0.00470222		CXCL12	501.161	-1.26023	0.330788	-3.80978	0.000139092	0.00470222
SORT1	555.049	1.07225	0.281473	3.80942	0.000139291	0.00470222		SORT1	555.049	1.07225	0.281473	3.80942	0.000139291	0.00470222
C17orf67	182.969	2.40053	0.630282	3.80867	0.000139719	0.00470222		C17orf67	182.969	2.40053	0.630282	3.80867	0.000139719	0.00470222
FBLN5	555.194	-1.352	0.355028	-3.80816	0.000140004	0.00470222		FBLN5	555.194	-1.352	0.355028	-3.80816	0.000140004	0.00470222
FAM49A	341.451	-1.35144	0.355076	-3.80605	0.000141203	0.00472275		FAM49A	341.451	-1.35144	0.355076	-3.80605	0.000141203	0.00472275
PHGDH	8565.24	2.02644	0.532579	3.80495	0.000141834	0.00472275		PHGDH	8565.24	2.02644	0.532579	3.80495	0.000141834	0.00472275
MURC	20.4522	-3.38783	0.892254	-3.79694	0.000146494	0.00481937		MURC	20.4522	-3.38783	0.892254	-3.79694	0.000146494	0.00481937
TGFB1	5256.05	1.04063	0.274515	3.7908	0.000150164	0.00491201		TGFB1	5256.05	1.04063	0.274515	3.7908	0.000150164	0.00491201
WNT11	163.838	-1.33498	0.352239	-3.78998	0.000150662	0.00491202		WNT11	163.838	-1.33498	0.352239	-3.78998	0.000150662	0.00491202
PDGFRA	698.355	-1.31466	0.347518	-3.783	0.00015495	0.00499749		PDGFRA	698.355	-1.31466	0.347518	-3.783	0.00015495	0.00499749
HIST1H2B7	57.2818	1.62733	0.431161	3.77429	0.000160463	0.00515122		HIST1H2B7	57.2818	1.62733	0.431161	3.77429	0.000160463	0.00515122
C8G	97.8774	1.02699	0.272208	3.77281	0.00016142	0.00516766		C8G	97.8774	1.02699	0.272208	3.77281	0.00016142	0.00516766
LRRC20	609.231	1.02207	0.271309	3.76717	0.000165112	0.00525162		LRRC20	609.231	1.02207	0.271309	3.76717	0.000165112	0.00525162
TCIRG1	420.403	1.15194	0.306839	3.7542	0.000173895	0.0055056		TCIRG1	420.403	1.15194	0.306839	3.7542	0.000173895	0.0055056
SLC13A4	110.889	-1.95147	0.520023	-3.75266	0.000174966	0.00550858		SLC13A4	110.889	-1.95147	0.520023	-3.75266	0.000174966	0.00550858
ANKRD13B	244.976	1.32825	0.353978	3.75235	0.000175186	0.00550858		ANKRD13B	244.976	1.32825	0.353978	3.75235	0.000175186	0.00550858
CYP27A1	105.792	1.09151	0.290938	3.75168	0.000175655	0.00551078		CYP27A1	105.792	1.09151	0.290938	3.75168	0.000175655	0.00551078
PAK1	80.9448	-1.25482	0.334692	-3.74918	0.000177412	0.00555326		PAK1	80.9448	-1.25482	0.334692	-3.74918	0.000177412	0.00555326
MAL2	19.6854	-2.35145	0.627344	-3.74826	0.000178063	0.00555614		MAL2	19.6854	-2.35145	0.627344	-3.74826	0.000178063	0.00555614
MCTP2	64.3325	-1.60185	0.427804	-3.74437	0.00018085	0.00561002		MCTP2	64.3325	-1.60185	0.427804	-3.74437	0.00018085	0.00561002
SVIL	682.948	-1.25566	0.335649	-3.74098	0.000183307	0.00566078		SVIL	682.948	-1.25566	0.335649	-3.74098	0.000183307	0.00566078
KCNG2	40.5012	-2.06815	0.553829	-3.73427	0.000188261	0.00576222		KCNG2	40.5012	-2.06815	0.553829	-3.73427	0.000188261	0.00576222
LOC121108155	246.41	1.10762	0.29683	3.73151	0.000190337	0.00581286		LOC121108155	246.41	1.10762	0.29683	3.73151	0.000190337	0.00581286
IDNK	206.005	-1.14085	0.306354	-3.72396	0.000196122	0.00595003		IDNK	206.005	-1.14085	0.306354	-3.72396	0.000196122	0.00595003
HIST1H2A4L2	64.3786	1.36585	0.367102	3.72063	0.000198727	0.00598958		HIST1H2A4L2	64.3786	1.36585	0.367102	3.72063	0.000198727	0.00598958
SIL1	509.71	1.0178	0.273681	3.71891	0.000200083	0.00600937		SIL1	509.71	1.0178	0.273681	3.71891	0.000200083	0.00600937
DCLK2	55.3198	-1.43491	0.385865	-3.7187	0.000200254	0.00600937		DCLK2	55.3198	-1.43491	0.385865	-3.7187	0.000200254	0.00600937
TMEM35A	313.071	1.05639	0.284247	3.71645	0.000202038	0.00602541		TMEM35A	313.071	1.05639	0.284247	3.71645	0.000202038	0.00602541
SEC14L2	174.237	1.34626	0.362695	3.71181	0.000205779	0.00606959		SEC14L2	174.237	1.34626	0.362695	3.71181	0.000205779	0.00606959
SLC35B2	1761.06	1.01988	0.274866	3.71047	0.000206875	0.00607707		SLC35B2	1761.06	1.01988	0.274866	3.71047	0.000206875	0.00607707
APOA1	1153.49	1.51741	0.409397	3.70646	0.000210175	0.00614672		APOA1	1153.49	1.51741	0.409397	3.70646	0.000210175	0.00614672
PPARGC1B	37.6274	1.32577	0.35778	3.70554	0.000210941	0.00615609		PPARGC1B	37.6274	1.32577	0.35778	3.70554	0.000210941	0.00615609
IL17RD	59.2231	-1.7046	0.46145	-3.69401	0.000220749	0.00637494		IL17RD	59.2231	-1.7046	0.46145	-3.69401	0.000220749	0.00637494
LOC419242	665.497	1.21758	0.330101	3.6885	0.000225581	0.00650088		LOC419242	665.497	1.21758	0.330101	3.6885	0.000225581	0.00650088
LOC107053795	15.5433	3.33534	0.905013	3.68541	0.000228335	0.00655288		LOC107053795	15.5433	3.33534	0.905013	3.68541	0.000228335	0.00655288
FGF10	115.588	-1.64876	0.449297	-3.66965	0.000242881	0.00684232		FGF10	115.588	-1.64876	0.449297	-3.66965	0.000242881	0.00684232
PTCHD1	176.23	-1.34334	0.366598	-3.66435	0.000247966	0.00692901		PTCHD1	176.23	-1.34334	0.366598	-3.66435	0.000247966	0.00692901
GPR62	79.7842	1.42782	0.3898	3.66295	0.000249325	0.00695289		GPR62	79.7842	1.42782	0.3898	3.66295	0.000249325	0.00695289
ZNF142	329.117	1.00137	0.27358	3.66025	0.000251965	0.00701234		ZNF142	329.117	1.00137	0.27358	3.66025	0.000251965	0.00701234
BMP4	575.476	1.46379	0.400013	3.65936	0.000252849	0.00702279		BMP4	575.476	1.46379	0.400013	3.65936	0.000252849	0.00702279
FAM26E	46.5266	-2.34918	0.64224	-3.65779	0.000254395	0.00703741		FAM26E	46.5266	-2.34918	0.64224	-3.65779	0.000254395	0.00703741
RIMBP2	70.5969	1.87807	0.513648	3.65634	0.00025584	0.00706225		RIMBP2	70.5969	1.87807	0.513648	3.65634	0.00025584	0.00706225
NKX3-2	4446.31	1.12655	0.308191	3.65535	0.000256828	0.00706225		NKX3-2	4446.31	1.12655	0.308191	3.65535	0.000256828	0.00706225
TMEM163	24.2076	-2.11358	0.579432	-3.64767	0.000264629	0.00723576		TMEM163	24.2076	-2.11358	0.579432	-3.64767	0.000264629	0.00723576
SPRY1	371.856	-1.12753	0.30963	-3.64154	0.000271014	0.00736432		SPRY1	371.856	-1.12753	0.30963	-3.64154	0.000271014	0.00736432
PERPB	180.863	-2.06017	0.566329	-3.63776	0.000275018	0.00745544		PERPB	180.863	-2.06017	0.566329	-3.63776	0.000275018	0.00745544
LOC101752262	159.995	-1.74382	0.479858	-3.63402	0.000279035	0.00750839		LOC101752262	159.995	-1.74382	0.479858	-3.63402	0.000279035	0.00750839
LOC121111472	14.1421	3.98148	1.0967	3.63042	0.000282956	0.00758433		LOC121111472	14.1421	3.98148	1.0967	3.63042	0.000282956	0.00758433
KHDRBS2	31.2471	-1.82319	0.502386	-3.62907	0.000284449	0.00760956		KHDRBS2	31.2471	-1.82319	0.502386	-3.62907	0.000284449	0.00760956
MEGF6	651.469	-1.32171	0.364614	-3.62497	0.00028899	0.00768635		MEGF6	651.469	-1.32171	0.364614	-3.62497	0.00028899	0.00768635
EDNRA	256.836	-1.42005	0.392368	-3.61919	0.000295527	0.00783005		EDNRA	256.836	-1.42005	0.392368	-3.61919	0.000295527	0.00783005
SLC35F3	14.0442	2.57975	0.712942	3.61845	0.00029637	0.00783735		SLC35F3	14.0442	2.57975	0.712942	3.61845	0.00029637	0.00783735
ATP2A3	38.3851	-1.45742	0.404782	-3.6005	0.000317608	0.0082722		ATP2A3	38.3851	-1.45742	0.404782	-3.6005	0.000317608	0.0082722
CLDN1	109.508	-4.80475	1.33754	-3.59223	0.000327857	0.00847516		CLDN1	109.508	-4.80475	1.33754	-3.59223	0.000327857	0.00847516
LRRTM2	14.6339	-4.16369	1.16168	-3.58419	0.000338123	0.00869171		LRRTM2	14.6339	-4.16369	1.16168	-3.58419	0.000338123	0.00869171
PDE10A	106.599	-1.06689	0.297998	-3.58019	0.000343341	0.008784		PDE10A	106.599	-1.06689	0.297998	-3.58019	0.000343341	0.008784
TNNC1	164.193	-1.24268	0.347381	-3.57728	0.00034719	0.00881489		TNNC1	164.193	-1.24268	0.347381	-3.57728	0.00034719	0.00881489
PRDM5	275.215	-1.1616	0.32473	-3.57713	0.000347385	0.00881489		PRDM5	275.215	-1.1616	0.32473	-3.57713	0.000347385	0.00881489
HTRA1	937.794	-1.23312	0.344962	-3.57465	0.000350701	0.00884964		HTRA1	937.794	-1.23312	0.344962	-3.57465	0.000350701	0.00884964
LPXN	13.337	2.11542	0.592051	3.57303	0.000352871	0.00887256		LPXN	13.337	2.11542	0.592051	3.57303	0.000352871	0.00887256
TFPI2	365.407	-1.78646	0.500289	-3.57085	0.000355822	0.0089305		TFPI2	365.407	-1.78646	0.500289	-3.57085	0.000355822	0.0089305
LOC121106462	49.3227	1.66482	0.466535	3.56848	0.000359052	0.0089952		LOC121106462	49.3227	1.66482	0.466535	3.56848	0.000359052	0.0089952
NEGR1	288.995	-1.20646	0.340615	-3.542	0.000397107	0.00964114		NEGR1	288.995	-1.20646	0.340615	-3.542	0.000397107	0.00964114
HIST1H4I	78.9789	1.5007	0.423857	3.54058	0.000399256	0.00964114		HIST1H4I	78.9789	1.5007	0.423857	3.54058	0.000399256	0.00964114
HIST1H46L6	47.0119	1.62464	0.459074	3.53896	0.000401712	0.00964114		HIST1H46L6	47.0119	1.62464	0.459074	3.53896	0.000401712	0.00964114
ERAP1	51.0709	-1.36427	0.385692	-3.53719	0.000404414	0.0096751		ERAP1	51.0709	-1.36427	0.385692	-3.53719	0.000404414	0.0096751
LOC121108891	55.1621	-1.09052	0.308651	-3.53318	0.000410586	0.00978687		LOC121108891	55.1621	-1.09052	0.308651	-3.53318	0.000410586	0.00978687
SLC6A13	18.1015	2.97676	0.845069	3.5225	0.00042749	0.01006		SLC6A13	18.1015	2.97676	0.845069	3.5225	0.00042749	0.01006
AGT	31.557	-2.34672	0.666258	-3.52224	0.000427923	0.01006		AGT	31.557	-2.34672	0.666258	-3.52224	0.000427923	0.01006
S100A16	49.7031	-6.59373	1.87223	-3.52187	0.000428518	0.01006		S100A16	49.7031	-6.59373	1.87223	-3.52187	0.000428518	0.01006
XYLT1	277.074	1.30635	0.371094	3.52028	0.000431093	0.0100987		XYLT1	277.074	1.30635	0.371094	3.52028	0.000431093	0.0100987
PSD2	32.1835	-1.78363	0.506845	-3.51908	0.00043305	0.0100987		PSD2	32.1835	-1.78363	0.506845	-3.51908	0.00043305	0.0100987
CTBP1	1713.46	-1.13405	0.322261	-3.51905	0.000433092	0.0100987		CTBP1	1713.46	-1.13405	0.322261	-3.51905	0.000433092	0.0100987
GFRA2	375.71	1.77333	0.504028	3.51832	0.000434294	0.0101047		GFRA2	375.71	1.77333	0.504028	3.51832	0.000434294	0.0101047
KCNA2	60.998	1.13193	0.321795	3.51757	0.000435522	0.0101047		KCNA2	60.998	1.13193	0.321795	3.51757	0.000435522	0.0101047
CD200	84.6581	2.13591	0.608671	3.50914	0.000449553	0.0103427		CD200	84.6581	2.13591	0.608671	3.50914	0.000449553	0.0103427
MTSS1	1631.8	1.18528	0.337814	3.50867	0.000450352	0.0103439		MTSS1	1631.8	1.18528	0.337814	3.50867	0.000450352	0.0103439
GPR143	35.5531	1.35667	0.388155	3.49517	0.000473752	0.0108064		GPR143	35.5531	1.35667	0.388155	3.49517	0.000473752	0.0108064
ITGBL1	173.004	-1.42246	0.407139	-3.4938	0.000476204	0.0108064		ITGBL1	173.004	-1.42246	0.407139	-3.4938	0.000476204	0.0108064
LAMA3	498.073	-1.99253	0.570388	-3.49329	0.000477108	0.0108064		LAMA3	498.073	-1.99253	0.570388	-3.49329	0.000477108	0.0108064
SPRY2	384.868	-1.21876	0.349598	-3.48617	0.000489995	0.0110521		SPRY2	384.868	-1.21876	0.349598	-3.48617	0.000489995	0.0110521
SYP	50.3587	-2.50892	0.721489	-3.47741	0.000506279	0.0112539		SYP	50.3587	-2.50892	0.721489	-3.47741	0.000506279	0.0112539
CPNE7	40.0663	-2.33028	0.672246	-3.46641	0.000527455	0.0116496		CPNE7	40.0663	-2.33028	0.672246	-3.46641	0.000527455	0.0116496
LAMB1	857.789	-1.09229	0.31539	-3.46332	0.000533563	0.0117469		LAMB1	857.789	-1.09229	0.31539	-3.46332	0.000533563	0.0117469
RBM44	372.79	1.0288	0.297134	3.46241	0.000535368	0.01176		RBM44	372.79	1.0288	0.297134	3.46241	0.000535368	0.01176
LOC416696	27.4128	-2.81035	0.811986	-3.46109	0.000538002	0.0117882		LOC416696	27.4128	-2.81035	0.811986	-3.46109	0.000538002	0.0117882
CALML3	29.1526	-2.51287	0.727107	-3.45599	0.000548284	0.0119566		CALML3	29.1526	-2.51287	0.727107	-3.45599	0.000548284	0.0119566
PRKCD	468.326	-1.08027	0.313178	-3.44938	0.00056187	0.0121601		PRKCD	468.326	-1.08027	0.313178	-3.44938	0.00056187	0.0121601
ANXA8L1	87.2331	-1.26053	0.365806	-3.44591	0.00056915	0.0122567		ANXA8L1	87.2331	-1.26053	0.365806	-3.44591	0.00056915	0.0122567
LOC107050659	693.316	1.1497	0.333773	3.44457	0.000571977	0.0122984		LOC107050659	693.316	1.1497	0.333773	3.44457	0.000571977	0.0122984
USP2	176.714	1.52863	0.444263	3.44083	0.000579938	0.0124069		USP2	176.714	1.52863	0.444263	3.44083	0.000579938	0.0124069
CAMK1D	1437.75	-1.17476	0.341971	-3.43525	0.000592003	0.0125835		CAMK1D	1437.75	-1.17476	0.341971	-3.43525	0.000592003	0.0125835
DDX3X	5228.67	-1.42898	0.416745	-3.42891	0.000606	0.0127519		DDX3X	5228.67	-1.42898	0.416745	-3.42891	0.000606	0.0127519
MFAP3L	238.414	-1.47954	0.431862	-3.42595	0.000612648	0.0128331		MFAP3L	238.414	-1.47954	0.431862	-3.42595	0.000612648	0.0128331
CDH11	3480.31	-1.59201	0.465103	-3.42292	0.00061953	0.0129576		CDH11	3480.31	-1.59201	0.465103	-3.42292	0.00061953	0.0129576
ANKRD29	30.2934	-2.0187	0.590812	-3.41682	0.000633575	0.0130648		ANKRD29	30.2934	-2.0187	0.590812	-3.41682	0.000633575	0.0130648
COL20A1	182.178	-2.16702	0.634392	-3.4159	0.000635716	0.0130648		COL20A1	182.178	-2.16702	0.634392	-3.4159	0.000635716	0.0130648
FAM180A	704.577	-1.39701	0.409038	-3.41537	0.000636961	0.0130648		FAM180A	704.577	-1.39701	0.409038	-3.41537	0.000636961	0.0130648
LOC121108798	250.564	-1.10851	0.324762	-3.41331	0.000641779	0.0131246		LOC121108798	250.564	-1.10851	0.324762	-3.41331	0.000641779	0.0131246
ANOS1	817.434	-1.45145	0.425514	-3.41104	0.00064715	0.0132148		ANOS1	817.434	-1.45145	0.425514	-3.41104	0.00064715	0.0132148
SPON2	678.857	-1.63406	0.479698	-3.40643	0.000658186	0.013322		SPON2	678.857	-1.63406	0.479698	-3.40643	0.000658186	0.013322
KCNMB4	58.0463	1.173	0.345534	3.39475	0.000686915	0.0136913		KCNMB4	58.0463	1.173	0.345534	3.39475	0.000686915	0.0136913
CASQ2	20.2588	-2.99595	0.882671	-3.39418	0.000688335	0.0136913		CASQ2	20.2588	-2.99595	0.882671	-3.39418	0.000688335	0.0136913
LIN9	109.544	-1.06814	0.314747	-3.39365	0.00068969	0.0136985		LIN9	109.544	-1.06814	0.314747	-3.39365	0.00068969	0.0136985
FSTL5	4.56739	-4.99543	1.4724	-3.39271	0.000692056	NA		RAB3B	52.7364	-1.77612	0.523637	-3.39188	0.000694145	0.0137482
RAB3B	52.7364	-1.77612	0.523637	-3.39188	0.000694145	0.0137482		ZNF385D	61.6262	-1.57174	0.463629	-3.39008	0.000698718	0.013779
ZNF385D	61.6262	-1.57174	0.463629	-3.39008	0.000698718	0.013779		TMEM108	178.441	-1.76316	0.520094	-3.39008	0.000698732	0.013779
TMEM108	178.441	-1.76316	0.520094	-3.39008	0.000698732	0.013779		DEPTOR	127.696	-1.64109	0.484548	-3.38684	0.000707019	0.0138829
DEPTOR	127.696	-1.64109	0.484548	-3.38684	0.000707019	0.0138829		BLB2	140.327	1.55868	0.460427	3.3853	0.000711013	0.0139415
BLB2	140.327	1.55868	0.460427	3.3853	0.000711013	0.0139415		A4GALT	168.023	-1.30315	0.385621	-3.37936	0.000726555	0.0142201
A4GALT	168.023	-1.30315	0.385621	-3.37936	0.000726555	0.0142201		CPAMD8	1700.67	1.00934	0.298705	3.37906	0.00072735	0.0142201
CPAMD8	1700.67	1.00934	0.298705	3.37906	0.00072735	0.0142201		FOXF1	17.6579	1.63762	0.484813	3.37785	0.000730547	0.0142436
FOXF1	17.6579	1.63762	0.484813	3.37785	0.000730547	0.0142436		FBLN1	687.38	-1.24054	0.367862	-3.3723	0.00074544	0.0144726
FBLN1	687.38	-1.24054	0.367862	-3.3723	0.00074544	0.0144726		HEXDCL	54.3406	1.23696	0.36696	3.37084	0.000749383	0.014514
HEXDCL	54.3406	1.23696	0.36696	3.37084	0.000749383	0.014514		PLBD1	168.226	-1.00665	0.298848	-3.36843	0.000755971	0.0145543
PLBD1	168.226	-1.00665	0.298848	-3.36843	0.000755971	0.0145543		ITGB8	289.257	-1.61789	0.480647	-3.36607	0.000762471	0.014659
ITGB8	289.257	-1.61789	0.480647	-3.36607	0.000762471	0.014659		SFRP2	3508.1	-1.36628	0.406067	-3.36466	0.00076637	0.0147135
SFRP2	3508.1	-1.36628	0.406067	-3.36466	0.00076637	0.0147135		WEE1	583.765	-1.252	0.372333	-3.36259	0.000772142	0.0147627
WEE1	583.765	-1.252	0.372333	-3.36259	0.000772142	0.0147627		PTCH2	685.608	1.62271	0.483118	3.35883	0.000782736	0.0149445
PTCH2	685.608	1.62271	0.483118	3.35883	0.000782736	0.0149445		TMEM26	528.363	-1.06667	0.318047	-3.35381	0.000797068	0.0151344
TMEM26	528.363	-1.06667	0.318047	-3.35381	0.000797068	0.0151344		KIAA0100	644.346	1.02517	0.305811	3.35228	0.000801478	0.0151556
KIAA0100	644.346	1.02517	0.305811	3.35228	0.000801478	0.0151556		ADH1C	46.4346	-1.99988	0.596829	-3.35084	0.00080566	0.0151931
ADH1C	46.4346	-1.99988	0.596829	-3.35084	0.00080566	0.0151931		CYP7B1	129.972	-1.43747	0.42913	-3.34972	0.000808938	0.0152341
CYP7B1	129.972	-1.43747	0.42913	-3.34972	0.000808938	0.0152341		LOC107054601	21.9013	1.73206	0.517377	3.34777	0.000814648	0.0152529
LOC107054601	21.9013	1.73206	0.517377	3.34777	0.000814648	0.0152529		SYT7	72.3229	-1.226	0.366235	-3.34759	0.000815174	0.0152529
SYT7	72.3229	-1.226	0.366235	-3.34759	0.000815174	0.0152529		BMP5	50.3553	-2.29395	0.685354	-3.34711	0.000816593	0.0152529
BMP5	50.3553	-2.29395	0.685354	-3.34711	0.000816593	0.0152529		TTN	32.1035	-1.685	0.504007	-3.34321	0.000828162	0.0154069
TTN	32.1035	-1.685	0.504007	-3.34321	0.000828162	0.0154069		CRABP1	1840.49	-1.87536	0.561426	-3.34036	0.000836705	0.0155032
CRABP1	1840.49	-1.87536	0.561426	-3.34036	0.000836705	0.0155032		SESN2	1167.61	1.40875	0.422129	3.33725	0.000846124	0.0156567
SESN2	1167.61	1.40875	0.422129	3.33725	0.000846124	0.0156567		PLXDC2	191.534	-1.14129	0.342482	-3.3324	0.000861013	0.0158078
PLXDC2	191.534	-1.14129	0.342482	-3.3324	0.000861013	0.0158078		FAM198A	286.926	-1.19599	0.359115	-3.33039	0.000867256	0.0158775
FAM198A	286.926	-1.19599	0.359115	-3.33039	0.000867256	0.0158775		GLT8D2	204.801	-1.37859	0.414312	-3.32741	0.000876574	0.0159465
GLT8D2	204.801	-1.37859	0.414312	-3.32741	0.000876574	0.0159465		ZC2HC1A	328.731	-1.03188	0.310318	-3.32522	0.000883481	0.0160047
ZC2HC1A	328.731	-1.03188	0.310318	-3.32522	0.000883481	0.0160047		LOC426743	787.347	1.09292	0.328752	3.32444	0.000885958	0.0160266
LOC426743	787.347	1.09292	0.328752	3.32444	0.000885958	0.0160266		BMP8A	2582.79	1.03962	0.312752	3.32411	0.000887014	0.0160266
BMP8A	2582.79	1.03962	0.312752	3.32411	0.000887014	0.0160266		APOD	42.8807	1.28762	0.388788	3.31188	0.000926702	0.0166132
APOD	42.8807	1.28762	0.388788	3.31188	0.000926702	0.0166132		ASIP	115.741	-3.405	1.02905	-3.30887	0.000936741	0.016728
ASIP	115.741	-3.405	1.02905	-3.30887	0.000936741	0.016728		LOC121107700	50.1396	1.06392	0.322004	3.30407	0.00095291	0.0169074
LOC121107700	50.1396	1.06392	0.322004	3.30407	0.00095291	0.0169074		SNAP91	60.7011	1.03839	0.314401	3.30275	0.000957419	0.0169222
SNAP91	60.7011	1.03839	0.314401	3.30275	0.000957419	0.0169222		LMBR1L	44.8988	1.55526	0.471209	3.30057	0.000964884	0.0170105
LMBR1L	44.8988	1.55526	0.471209	3.30057	0.000964884	0.0170105		RPH3A	154.335	-1.90359	0.577748	-3.29485	0.000984739	0.0171567
RPH3A	154.335	-1.90359	0.577748	-3.29485	0.000984739	0.0171567		SNRK	163.857	-1.07234	0.325485	-3.2946	0.000985602	0.0171567
SNRK	163.857	-1.07234	0.325485	-3.2946	0.000985602	0.0171567		NECAB1	68.0844	-1.9871	0.603381	-3.29327	0.000990291	0.0171855
NECAB1	68.0844	-1.9871	0.603381	-3.29327	0.000990291	0.0171855		IQGAP2	409.595	1.20266	0.365206	3.29311	0.000990846	0.0171855
IQGAP2	409.595	1.20266	0.365206	3.29311	0.000990846	0.0171855		TAF1C	145.397	1.04149	0.316287	3.29285	0.000991779	0.0171855
TAF1C	145.397	1.04149	0.316287	3.29285	0.000991779	0.0171855		LOC107054125	64.8297	2.67551	0.812555	3.29272	0.000992236	0.0171855
LOC107054125	64.8297	2.67551	0.812555	3.29272	0.000992236	0.0171855		KCNJ2	85.5331	-1.67709	0.509805	-3.28966	0.00100307	0.0172685
KCNJ2	85.5331	-1.67709	0.509805	-3.28966	0.00100307	0.0172685		DUSP21	14.6658	1.80889	0.550395	3.28654	0.00101426	0.0173708
DUSP21	14.6658	1.80889	0.550395	3.28654	0.00101426	0.0173708		SLC16A12	116.711	-1.85943	0.566268	-3.28366	0.00102469	0.0174455
SLC16A12	116.711	-1.85943	0.566268	-3.28366	0.00102469	0.0174455		PLCL1	59.0698	-1.48532	0.453752	-3.27341	0.00106259	0.0179258
PLCL1	59.0698	-1.48532	0.453752	-3.27341	0.00106259	0.0179258		2025-03-03	62.7043	1.082	0.330568	3.27315	0.00106355	0.0179258
2025-03-03	62.7043	1.082	0.330568	3.27315	0.00106355	0.0179258		SLC12A2	411.581	-1.05102	0.321796	-3.26609	0.00109042	0.0182111
SLC12A2	411.581	-1.05102	0.321796	-3.26609	0.00109042	0.0182111		PANX3	229.985	1.60851	0.492487	3.26609	0.00109045	0.0182111
PANX3	229.985	1.60851	0.492487	3.26609	0.00109045	0.0182111		CD74	346.094	-1.42581	0.436654	-3.26531	0.00109343	0.0182111
CD74	346.094	-1.42581	0.436654	-3.26531	0.00109343	0.0182111		SNORC	6022.44	1.82503	0.558925	3.26525	0.00109367	0.0182111
SNORC	6022.44	1.82503	0.558925	3.26525	0.00109367	0.0182111		GRM7	26.4572	-2.07838	0.636739	-3.2641	0.00109813	0.0182413
GRM7	26.4572	-2.07838	0.636739	-3.2641	0.00109813	0.0182413		KIAA1462	189.097	-1.5218	0.466349	-3.26322	0.00110155	0.0182695
KIAA1462	189.097	-1.5218	0.466349	-3.26322	0.00110155	0.0182695		LOC421255	363.548	1.04078	0.31907	3.26192	0.0011066	0.0182695
LOC421255	363.548	1.04078	0.31907	3.26192	0.0011066	0.0182695		B4GALNT3	1388.12	1.28524	0.394148	3.2608	0.00111097	0.0182695
B4GALNT3	1388.12	1.28524	0.394148	3.2608	0.00111097	0.0182695		CXCL14	5327.21	-1.09614	0.336245	-3.25993	0.00111438	0.0182695
CXCL14	5327.21	-1.09614	0.336245	-3.25993	0.00111438	0.0182695		LDB2	258.259	-1.41978	0.435633	-3.25913	0.00111755	0.0182888
LDB2	258.259	-1.41978	0.435633	-3.25913	0.00111755	0.0182888		USP43	336.191	1.13368	0.347942	3.25824	0.00112104	0.0182951
USP43	336.191	1.13368	0.347942	3.25824	0.00112104	0.0182951		SNX3	1303.18	-1.00097	0.307249	-3.25786	0.00112257	0.0182951
SNX3	1303.18	-1.00097	0.307249	-3.25786	0.00112257	0.0182951		JAG2	73.5791	-1.00328	0.308161	-3.25569	0.00113117	0.0183486
JAG2	73.5791	-1.00328	0.308161	-3.25569	0.00113117	0.0183486		LY6CLEL	41.27	-4.67284	1.43587	-3.25436	0.0011365	0.0183918
LY6CLEL	41.27	-4.67284	1.43587	-3.25436	0.0011365	0.0183918		EIF5B	4411.36	1.36604	0.420227	3.25071	0.00115117	0.0185856
EIF5B	4411.36	1.36604	0.420227	3.25071	0.00115117	0.0185856		CDH17	17.1137	-3.19785	0.983904	-3.25016	0.00115339	0.0185998
CDH17	17.1137	-3.19785	0.983904	-3.25016	0.00115339	0.0185998		FNDC5	308.165	1.30452	0.401539	3.24881	0.0011589	0.0186206
FNDC5	308.165	1.30452	0.401539	3.24881	0.0011589	0.0186206		GAP43	85.1591	-2.20668	0.67925	-3.24871	0.0011593	0.0186206
GAP43	85.1591	-2.20668	0.67925	-3.24871	0.0011593	0.0186206		ACSS3	67.5449	-1.03781	0.319472	-3.24852	0.00116008	0.0186206
ACSS3	67.5449	-1.03781	0.319472	-3.24852	0.00116008	0.0186206		TDRP	168.137	-1.31647	0.406274	-3.24034	0.00119389	0.0190746
LOC418701	5.26971	3.46446	1.06697	3.24702	0.0011662	NA		NRP1	446.7	-1.09392	0.337928	-3.23714	0.00120736	0.0191689
TDRP	168.137	-1.31647	0.406274	-3.24034	0.00119389	0.0190746		NDNF	401.952	-1.04495	0.324096	-3.2242	0.00126326	0.0197546
NRP1	446.7	-1.09392	0.337928	-3.23714	0.00120736	0.0191689		PAPPA2	2457.33	-1.40957	0.437564	-3.22139	0.00127569	0.0198754
NDNF	401.952	-1.04495	0.324096	-3.2242	0.00126326	0.0197546		LOC107050229	662.26	1.05794	0.328907	3.21652	0.00129757	0.0201226
PAPPA2	2457.33	-1.40957	0.437564	-3.22139	0.00127569	0.0198754		SBNO2	610.536	1.03454	0.321694	3.21591	0.0013003	0.0201226
LOC107050229	662.26	1.05794	0.328907	3.21652	0.00129757	0.0201226		MDGA1	73.0844	-1.52052	0.472864	-3.21555	0.00130196	0.0201258
SBNO2	610.536	1.03454	0.321694	3.21591	0.0013003	0.0201226		KCNJ15	176.77	-1.39807	0.435157	-3.21281	0.00131445	0.0202734
MDGA1	73.0844	-1.52052	0.472864	-3.21555	0.00130196	0.0201258		CCDC28B	162.207	1.17437	0.365564	3.21248	0.00131592	0.0202734
KCNJ15	176.77	-1.39807	0.435157	-3.21281	0.00131445	0.0202734		LOC121106623	42.262	1.05506	0.328469	3.21207	0.00131782	0.02028
CCDC28B	162.207	1.17437	0.365564	3.21248	0.00131592	0.0202734		STAC	248.587	-1.39189	0.435142	-3.19869	0.00138053	0.0209454
LOC121106623	42.262	1.05506	0.328469	3.21207	0.00131782	0.02028		TNS2	1370.78	1.25801	0.393296	3.19863	0.0013808	0.0209454
STAC	248.587	-1.39189	0.435142	-3.19869	0.00138053	0.0209454		LOC107052235	290.876	1.65739	0.518282	3.19785	0.00138455	0.0209543
TNS2	1370.78	1.25801	0.393296	3.19863	0.0013808	0.0209454		ICOSLG	149.888	-1.11229	0.347951	-3.19669	0.00139015	0.0209723
LOC107052235	290.876	1.65739	0.518282	3.19785	0.00138455	0.0209543		LOC121108177	534.357	1.01201	0.316699	3.19549	0.00139594	0.0209925
ICOSLG	149.888	-1.11229	0.347951	-3.19669	0.00139015	0.0209723		ACP5	189.003	1.17102	0.366542	3.19478	0.00139935	0.0210192
LOC121108177	534.357	1.01201	0.316699	3.19549	0.00139594	0.0209925		TESK2	412.995	-1.01098	0.316979	-3.18943	0.00142555	0.0213839
ACP5	189.003	1.17102	0.366542	3.19478	0.00139935	0.0210192		AGTR2	110.106	1.16602	0.365782	3.18774	0.00143389	0.0213983
KLHL31	7.9475	-4.2744	1.33987	-3.19015	0.00142197	NA		LOC107054413	41.7706	1.45196	0.456865	3.17809	0.00148246	0.0219806
TESK2	412.995	-1.01098	0.316979	-3.18943	0.00142555	0.0213839		SERPINI1	268.225	1.35015	0.425125	3.17589	0.00149379	0.022085
FOXL2	8.00641	2.64885	0.830936	3.18779	0.00143362	NA		LOC121108223	42.215	1.08723	0.342864	3.17104	0.00151897	0.0222825
AGTR2	110.106	1.16602	0.365782	3.18774	0.00143389	0.0213983		BASP1	1873.74	-1.27567	0.402482	-3.16952	0.00152692	0.0223279
LOC107054413	41.7706	1.45196	0.456865	3.17809	0.00148246	0.0219806		FGF13	73.7395	1.53634	0.485375	3.16527	0.00154941	0.022609
TMEM233	5.76848	-4.36433	1.37374	-3.17697	0.00148821	NA		LOC112530405	30.5866	1.41798	0.448203	3.1637	0.00155778	0.0226831
SERPINI1	268.225	1.35015	0.425125	3.17589	0.00149379	0.022085		LOC121109473	26.7897	-1.3568	0.428997	-3.16272	0.00156301	0.0227247
LOC121108223	42.215	1.08723	0.342864	3.17104	0.00151897	0.0222825		MXRA7	697.382	1.14592	0.362345	3.16249	0.00156424	0.0227247
BASP1	1873.74	-1.27567	0.402482	-3.16952	0.00152692	0.0223279		SLC16A5	97.8734	3.61078	1.14208	3.16157	0.00156919	0.0227533
FGF13	73.7395	1.53634	0.485375	3.16527	0.00154941	0.022609		LOC420486	18.916	-2.03372	0.643452	-3.16064	0.00157423	0.0228024
LOC112530405	30.5866	1.41798	0.448203	3.1637	0.00155778	0.0226831		LOC107055358	50.5343	1.01111	0.320861	3.15123	0.00162585	0.0233631
LOC121109473	26.7897	-1.3568	0.428997	-3.16272	0.00156301	0.0227247		DNER	352.179	-1.29429	0.411706	-3.14373	0.00166809	0.0237385
MXRA7	697.382	1.14592	0.362345	3.16249	0.00156424	0.0227247		MYBPC1	10.6411	-4.73635	1.50878	-3.13919	0.00169414	0.024017
SLC16A5	97.8734	3.61078	1.14208	3.16157	0.00156919	0.0227533		SFRP4	133.592	-1.4256	0.454172	-3.13889	0.00169589	0.024017
LOC420486	18.916	-2.03372	0.643452	-3.16064	0.00157423	0.0228024		GC	28.8904	-1.38259	0.440854	-3.13617	0.00171173	0.0241849
LOC107055358	50.5343	1.01111	0.320861	3.15123	0.00162585	0.0233631		LOC121107103	12.1579	3.22189	1.02896	3.13122	0.0017408	0.0244731
DNER	352.179	-1.29429	0.411706	-3.14373	0.00166809	0.0237385		LOC107049673	26.4464	1.13473	0.362583	3.12957	0.0017506	0.0245583
MYBPC1	10.6411	-4.73635	1.50878	-3.13919	0.00169414	0.024017		TSC22D4	662.667	1.06041	0.338958	3.12845	0.00175731	0.0246273
SFRP4	133.592	-1.4256	0.454172	-3.13889	0.00169589	0.024017		CERS4	186.805	-1.08687	0.347784	-3.12513	0.00177728	0.0248819
GC	28.8904	-1.38259	0.440854	-3.13617	0.00171173	0.0241849		ATP9A	193.613	1.19153	0.382775	3.11289	0.00185265	0.0257026
LOC121107103	12.1579	3.22189	1.02896	3.13122	0.0017408	0.0244731		LOC107049412	13.7287	1.67544	0.538951	3.10869	0.00187916	0.0259689
LOC107049673	26.4464	1.13473	0.362583	3.12957	0.0017506	0.0245583		OPA3	222.774	1.02939	0.331282	3.10729	0.0018881	0.0260559
TSC22D4	662.667	1.06041	0.338958	3.12845	0.00175731	0.0246273		FOXQ1	35.0266	2.26475	0.728901	3.10708	0.00188945	0.0260559
CERS4	186.805	-1.08687	0.347784	-3.12513	0.00177728	0.0248819		HAS2	350.897	-1.31981	0.424858	-3.10646	0.0018934	0.0260843
LOC121113194	5.60909	3.80156	1.2201	3.11578	0.0018346	NA		NTRK2	204.187	-1.74257	0.561247	-3.10482	0.00190393	0.0260992
ATP9A	193.613	1.19153	0.382775	3.11289	0.00185265	0.0257026		ITGA4	307.237	-1.68598	0.543569	-3.1017	0.00192416	0.026272
LOC107049412	13.7287	1.67544	0.538951	3.10869	0.00187916	0.0259689		ARHGEF5	12.8787	-2.20734	0.711936	-3.10047	0.00193212	0.0263548
OPA3	222.774	1.02939	0.331282	3.10729	0.0018881	0.0260559		CREB5	156.427	-1.43294	0.462322	-3.09945	0.00193881	0.0263939
FOXQ1	35.0266	2.26475	0.728901	3.10708	0.00188945	0.0260559		SYNDIG1	36.9199	-1.46611	0.47332	-3.0975	0.00195162	0.0265159
HAS2	350.897	-1.31981	0.424858	-3.10646	0.0018934	0.0260843		MEI1	26.0833	1.93495	0.624817	3.09682	0.00195609	0.0265506
NTRK2	204.187	-1.74257	0.561247	-3.10482	0.00190393	0.0260992		HIST1H2A4L1	50.5468	1.16175	0.375213	3.09625	0.00195986	0.0265755
ITGA4	307.237	-1.68598	0.543569	-3.1017	0.00192416	0.026272		SLC25A48	14.7751	-2.32734	0.753107	-3.09032	0.0019994	0.0268479
ARHGEF5	12.8787	-2.20734	0.711936	-3.10047	0.00193212	0.0263548		CRNN	17.5816	-6.23658	2.0194	-3.08833	0.00201285	0.0270023
CREB5	156.427	-1.43294	0.462322	-3.09945	0.00193881	0.0263939		GLIPR2	198.364	-1.19848	0.388288	-3.08657	0.00202478	0.0271192
SYNDIG1	36.9199	-1.46611	0.47332	-3.0975	0.00195162	0.0265159		APOBEC2	31.0182	-1.6567	0.536928	-3.08551	0.00203202	0.0271802
MEI1	26.0833	1.93495	0.624817	3.09682	0.00195609	0.0265506		ENPP2	2757.72	-1.42156	0.46144	-3.08071	0.00206509	0.0274629
HIST1H2A4L1	50.5468	1.16175	0.375213	3.09625	0.00195986	0.0265755		FAM196A	119.776	-1.03429	0.335979	-3.07842	0.00208098	0.0275945
SLC25A48	14.7751	-2.32734	0.753107	-3.09032	0.0019994	0.0268479		KCNA3	1376.06	1.16827	0.379713	3.07671	0.00209301	0.0277126
CRNN	17.5816	-6.23658	2.0194	-3.08833	0.00201285	0.0270023		PHACTR2	1198.59	-1.05663	0.343464	-3.07638	0.00209531	0.0277126
GLIPR2	198.364	-1.19848	0.388288	-3.08657	0.00202478	0.0271192		SOSTDC1	179.062	-1.27773	0.415365	-3.07615	0.0020969	0.0277126
APOBEC2	31.0182	-1.6567	0.536928	-3.08551	0.00203202	0.0271802		C9ORF58	342.502	-1.04847	0.341227	-3.07265	0.0021217	0.027953
ENPP2	2757.72	-1.42156	0.46144	-3.08071	0.00206509	0.0274629		LOC424998	233.665	-1.26679	0.412289	-3.07258	0.00212219	0.027953
RSAD2	7.87697	-3.8049	1.23577	-3.07898	0.00207709	NA		RTN1	95.9814	-1.19599	0.389554	-3.07016	0.00213944	0.0280731
FAM196A	119.776	-1.03429	0.335979	-3.07842	0.00208098	0.0275945		NPAS2	154.361	-1.11326	0.362705	-3.06932	0.0021455	0.0281041
KCNA3	1376.06	1.16827	0.379713	3.07671	0.00209301	0.0277126		SLC35F1	143.992	-1.51598	0.494016	-3.0687	0.00214995	0.0281041
PHACTR2	1198.59	-1.05663	0.343464	-3.07638	0.00209531	0.0277126		FGL1A	248.028	-1.69555	0.553021	-3.06597	0.00216965	0.0282545
SOSTDC1	179.062	-1.27773	0.415365	-3.07615	0.0020969	0.0277126		CUBN	47.7087	-1.3278	0.433192	-3.06516	0.00217553	0.0283044
C9ORF58	342.502	-1.04847	0.341227	-3.07265	0.0021217	0.027953		HISTH2A4L1	24.2139	1.4585	0.476076	3.06358	0.00218704	0.0283503
LOC424998	233.665	-1.26679	0.412289	-3.07258	0.00212219	0.027953		H2AFJ	42.0925	1.26147	0.411767	3.06355	0.00218727	0.0283503
RTN1	95.9814	-1.19599	0.389554	-3.07016	0.00213944	0.0280731		BMP7	44.7866	-1.5406	0.504009	-3.0567	0.00223786	0.0288704
NPAS2	154.361	-1.11326	0.362705	-3.06932	0.0021455	0.0281041		SYPL1	16.5914	-2.52612	0.827519	-3.05265	0.00226832	0.0291545
SLC35F1	143.992	-1.51598	0.494016	-3.0687	0.00214995	0.0281041		ADAMTSL5	349.094	-1.80178	0.591144	-3.04795	0.00230406	0.0294293
FGL1A	248.028	-1.69555	0.553021	-3.06597	0.00216965	0.0282545		PLPP4	39.6459	-1.44914	0.475612	-3.0469	0.00231211	0.0294432
CUBN	47.7087	-1.3278	0.433192	-3.06516	0.00217553	0.0283044		LOC101751304	16.2729	2.67301	0.878551	3.04252	0.00234605	0.0297655
HISTH2A4L1	24.2139	1.4585	0.476076	3.06358	0.00218704	0.0283503		PRIMA1	92.8273	1.78598	0.587853	3.03815	0.00238039	0.0300905
H2AFJ	42.0925	1.26147	0.411767	3.06355	0.00218727	0.0283503		TJP3	124.041	1.01435	0.334475	3.03267	0.00242404	0.0304867
TMEM182	5.27171	-4.95635	1.61856	-3.0622	0.00219717	NA		GRTP1	31.3365	-1.72908	0.570226	-3.03227	0.00242718	0.0304867
BMP7	44.7866	-1.5406	0.504009	-3.0567	0.00223786	0.0288704		RDH16	47.3399	1.02087	0.336979	3.02946	0.00244991	0.0305952
SYPL1	16.5914	-2.52612	0.827519	-3.05265	0.00226832	0.0291545		ITGA9	114.588	-1.38161	0.456127	-3.029	0.00245367	0.0305952
ADAMTSL5	349.094	-1.80178	0.591144	-3.04795	0.00230406	0.0294293		CMYA5	10.7663	-3.12711	1.033	-3.02721	0.00246822	0.0305956
PLPP4	39.6459	-1.44914	0.475612	-3.0469	0.00231211	0.0294432		PTHLH	268.292	-1.42366	0.470306	-3.0271	0.00246911	0.0305956
AICDA	9.78173	3.75672	1.23375	3.04496	0.00232709	NA		NRGN	42.4124	-1.72322	0.569555	-3.02555	0.00248179	0.0306977
LOC101751304	16.2729	2.67301	0.878551	3.04252	0.00234605	0.0297655		LOC769512	17.5687	-2.1713	0.717876	-3.02461	0.00248951	0.0307268
PRIMA1	92.8273	1.78598	0.587853	3.03815	0.00238039	0.0300905		LOC107049024	76.4763	-4.37249	1.44577	-3.02434	0.00249175	0.0307268
TJP3	124.041	1.01435	0.334475	3.03267	0.00242404	0.0304867		RAB26	150.938	-1.69296	0.560044	-3.02291	0.00250354	0.0308073
GRTP1	31.3365	-1.72908	0.570226	-3.03227	0.00242718	0.0304867		TNFSF15	78.353	-1.30867	0.433458	-3.01915	0.00253487	0.0310019
RDH16	47.3399	1.02087	0.336979	3.02946	0.00244991	0.0305952		FCN3	54.8997	-2.76766	0.916759	-3.01896	0.00253645	0.0310019
ITGA9	114.588	-1.38161	0.456127	-3.029	0.00245367	0.0305952		HTR7	136.275	-1.00985	0.335097	-3.01361	0.00258158	0.0313423
CMYA5	10.7663	-3.12711	1.033	-3.02721	0.00246822	0.0305956		GAA	327.965	1.0053	0.33365	3.01304	0.00258641	0.03135
PTHLH	268.292	-1.42366	0.470306	-3.0271	0.00246911	0.0305956		TMEM200A	350.443	-1.5731	0.522105	-3.013	0.00258676	0.03135
NRGN	42.4124	-1.72322	0.569555	-3.02555	0.00248179	0.0306977		C15orf52	23.2255	-1.75047	0.582099	-3.00717	0.00263694	0.0317941
LOC769512	17.5687	-2.1713	0.717876	-3.02461	0.00248951	0.0307268		LOC124416951	67.9543	1.13079	0.376453	3.00381	0.00266626	0.0320601
LOC107049024	76.4763	-4.37249	1.44577	-3.02434	0.00249175	0.0307268		NBEAL2	158.663	1.14257	0.380493	3.00287	0.00267444	0.0321305
RAB26	150.938	-1.69296	0.560044	-3.02291	0.00250354	0.0308073		NPNT	1415.79	-1.29812	0.432761	-2.99963	0.00270304	0.0323615
TNFSF15	78.353	-1.30867	0.433458	-3.01915	0.00253487	0.0310019		WFDC1	242.07	-1.27107	0.423868	-2.99875	0.00271091	0.032425
FCN3	54.8997	-2.76766	0.916759	-3.01896	0.00253645	0.0310019		C1QTNF2	27.1653	-2.40715	0.802943	-2.99791	0.00271836	0.0324324
HTR7	136.275	-1.00985	0.335097	-3.01361	0.00258158	0.0313423		LOC101750765	198.399	1.40841	0.470171	2.99553	0.00273969	0.0326094
GAA	327.965	1.0053	0.33365	3.01304	0.00258641	0.03135		UBXN2B	112.499	-1.01812	0.34017	-2.99296	0.00276282	0.0327365
TMEM200A	350.443	-1.5731	0.522105	-3.013	0.00258676	0.03135		TRIM29	10.2436	-4.95804	1.65713	-2.99194	0.00277213	0.0327904
LOC124418040	4.29721	-4.46541	1.48425	-3.00852	0.00262526	NA		LCT	42.9207	3.59449	1.20179	2.99093	0.00278125	0.0328205
C15orf52	23.2255	-1.75047	0.582099	-3.00717	0.00263694	0.0317941		MUSTN1	56.5399	-1.61818	0.54104	-2.99087	0.0027818	0.0328205
LOC124416951	67.9543	1.13079	0.376453	3.00381	0.00266626	0.0320601		CHAC1	4976.94	1.56791	0.524391	2.98997	0.00279005	0.0328549
NBEAL2	158.663	1.14257	0.380493	3.00287	0.00267444	0.0321305		LYN	178.052	-1.14427	0.382933	-2.98818	0.00280646	0.0329705
NPNT	1415.79	-1.29812	0.432761	-2.99963	0.00270304	0.0323615		GPR158	44.316	-1.62709	0.54513	-2.98478	0.00283779	0.0331973
WFDC1	242.07	-1.27107	0.423868	-2.99875	0.00271091	0.032425		SCTR	27.041	-2.15557	0.722425	-2.98379	0.002847	0.0332768
C1QTNF2	27.1653	-2.40715	0.802943	-2.99791	0.00271836	0.0324324		COL9A2	63450.2	1.25789	0.421679	2.98306	0.0028538	0.0332797
LOC101750765	198.399	1.40841	0.470171	2.99553	0.00273969	0.0326094		UPK1B	49.9202	2.14461	0.719153	2.98213	0.00286249	0.0333168
UBXN2B	112.499	-1.01812	0.34017	-2.99296	0.00276282	0.0327365		DCTN6	822.662	1.08417	0.364054	2.97806	0.00290079	0.0335645
KCNF1	9.11987	-2.41538	0.807202	-2.99229	0.00276892	NA		RHOBTB1	73.2673	-1.06966	0.359434	-2.97594	0.0029209	0.0336843
TRIM29	10.2436	-4.95804	1.65713	-2.99194	0.00277213	0.0327904		PLA2G4EL2	38.8709	-2.1744	0.731668	-2.97183	0.00296028	0.0339681
LCT	42.9207	3.59449	1.20179	2.99093	0.00278125	0.0328205		SEBOX	49.1702	1.92777	0.648925	2.97071	0.00297108	0.0339854
MUSTN1	56.5399	-1.61818	0.54104	-2.99087	0.0027818	0.0328205		GGT5	181.644	-1.7103	0.57578	-2.9704	0.00297409	0.0339854
CHAC1	4976.94	1.56791	0.524391	2.98997	0.00279005	0.0328549		LRRK2	116.305	1.15865	0.390148	2.96976	0.00298032	0.0340284
LYN	178.052	-1.14427	0.382933	-2.98818	0.00280646	0.0329705		ACE	175.356	-1.47415	0.496727	-2.96773	0.00300008	0.0341385
GPR158	44.316	-1.62709	0.54513	-2.98478	0.00283779	0.0331973		ADAMTS19	129.421	-1.12873	0.380411	-2.96713	0.0030059	0.0341385
SCTR	27.041	-2.15557	0.722425	-2.98379	0.002847	0.0332768		BCL11B	310.823	-1.19372	0.402339	-2.96696	0.00300759	0.0341385
COL9A2	63450.2	1.25789	0.421679	2.98306	0.0028538	0.0332797		SNX22	19.6529	1.66229	0.560334	2.9666	0.00301108	0.0341385
UPK1B	49.9202	2.14461	0.719153	2.98213	0.00286249	0.0333168		TRIM58	36.725	1.26279	0.425692	2.96644	0.00301265	0.0341385
DCTN6	822.662	1.08417	0.364054	2.97806	0.00290079	0.0335645		LOC107050437	58.4992	-1.9177	0.64674	-2.96518	0.00302506	0.0341385
RHOBTB1	73.2673	-1.06966	0.359434	-2.97594	0.0029209	0.0336843		TDH	837.82	1.39821	0.471593	2.96486	0.00302821	0.0341385
PLA2G4EL2	38.8709	-2.1744	0.731668	-2.97183	0.00296028	0.0339681		PCDH10	30.5118	-1.31685	0.444437	-2.96295	0.00304705	0.0342242
SEBOX	49.1702	1.92777	0.648925	2.97071	0.00297108	0.0339854		LOC396380	157.134	-1.29785	0.438137	-2.9622	0.00305454	0.0342752
GGT5	181.644	-1.7103	0.57578	-2.9704	0.00297409	0.0339854		VPS9D1	150.717	1.08107	0.365057	2.96138	0.00306265	0.0342814
LRRK2	116.305	1.15865	0.390148	2.96976	0.00298032	0.0340284		PTPRJ	106.335	1.01132	0.341649	2.9601	0.00307535	0.0343042
ACE	175.356	-1.47415	0.496727	-2.96773	0.00300008	0.0341385		MMEL1	28.9232	1.93957	0.656157	2.95595	0.00311705	0.0346719
ADAMTS19	129.421	-1.12873	0.380411	-2.96713	0.0030059	0.0341385		HCN2	33.4881	1.08187	0.366127	2.9549	0.0031277	0.0347064
BCL11B	310.823	-1.19372	0.402339	-2.96696	0.00300759	0.0341385		PLD5	75.6273	-1.01062	0.342272	-2.95268	0.00315023	0.0348752
SNX22	19.6529	1.66229	0.560334	2.9666	0.00301108	0.0341385		VGLL2	26.7222	-2.21063	0.749139	-2.9509	0.00316854	0.0350469
TRIM58	36.725	1.26279	0.425692	2.96644	0.00301265	0.0341385		FRMD3	64.2502	-1.42807	0.484448	-2.94783	0.00320015	0.0353116
LOC107050437	58.4992	-1.9177	0.64674	-2.96518	0.00302506	0.0341385		STK17A	65.1128	-1.27064	0.432132	-2.9404	0.00327788	0.0358825
TDH	837.82	1.39821	0.471593	2.96486	0.00302821	0.0341385		LOC101749175	72.6224	-1.39954	0.476924	-2.93452	0.00334063	0.0363389
PCDH10	30.5118	-1.31685	0.444437	-2.96295	0.00304705	0.0342242		FAM132A	1431.24	-1.42021	0.484984	-2.92836	0.00340751	0.0369125
LOC396380	157.134	-1.29785	0.438137	-2.9622	0.00305454	0.0342752		C8orf22	880.645	-2.31126	0.789313	-2.92819	0.00340941	0.0369125
VPS9D1	150.717	1.08107	0.365057	2.96138	0.00306265	0.0342814		ADAM22	62.6146	-1.58574	0.542599	-2.92249	0.00347242	0.0373604
PTPRJ	106.335	1.01132	0.341649	2.9601	0.00307535	0.0343042		RRAD	172.529	-1.35272	0.462959	-2.92189	0.00347911	0.0374032
MMEL1	28.9232	1.93957	0.656157	2.95595	0.00311705	0.0346719		LOC428714	22.0723	-1.47945	0.506541	-2.92069	0.0034926	0.0374239
HCN2	33.4881	1.08187	0.366127	2.9549	0.0031277	0.0347064		RHOU	434.661	-1.43182	0.490233	-2.92068	0.00349264	0.0374239
PLD5	75.6273	-1.01062	0.342272	-2.95268	0.00315023	0.0348752		FAM20C	711.64	-1.02529	0.351072	-2.92045	0.00349525	0.0374239
VGLL2	26.7222	-2.21063	0.749139	-2.9509	0.00316854	0.0350469		LOC121107052	20.147	-2.11658	0.726321	-2.91411	0.00356701	0.037993
FRMD3	64.2502	-1.42807	0.484448	-2.94783	0.00320015	0.0353116		COCH	4041.73	-1.26169	0.433069	-2.91338	0.00357545	0.0380536
STK17A	65.1128	-1.27064	0.432132	-2.9404	0.00327788	0.0358825		C4orf48	388.375	-1.07909	0.370493	-2.91259	0.00358446	0.0381057
LOC101749175	72.6224	-1.39954	0.476924	-2.93452	0.00334063	0.0363389		LOC124417258	27.2529	1.12264	0.386111	2.90756	0.00364264	0.0385311
FAM132A	1431.24	-1.42021	0.484984	-2.92836	0.00340751	0.0369125		MEGF10	39.1696	-1.75861	0.605653	-2.90367	0.00368818	0.0388161
C8orf22	880.645	-2.31126	0.789313	-2.92819	0.00340941	0.0369125		SIDT1	323.592	1.26575	0.436067	2.90265	0.00370019	0.0389013
ADAM22	62.6146	-1.58574	0.542599	-2.92249	0.00347242	0.0373604		LOC121107752	22.9196	3.08559	1.06337	2.90169	0.0037115	0.0389199
RRAD	172.529	-1.35272	0.462959	-2.92189	0.00347911	0.0374032		MAP3K12	180.514	1.10361	0.380403	2.90117	0.00371771	0.0389295
LOC107054341	7.37255	-3.31357	1.13416	-2.92162	0.00348219	NA		FTH1	107176	1.16321	0.401039	2.90049	0.00372575	0.0389554
LOC428714	22.0723	-1.47945	0.506541	-2.92069	0.0034926	0.0374239		LUM	1767.58	-1.32318	0.456221	-2.90031	0.00372791	0.0389554
RHOU	434.661	-1.43182	0.490233	-2.92068	0.00349264	0.0374239		EFCAB6	68.9394	-3.43966	1.18789	-2.8956	0.00378435	0.0393187
FAM20C	711.64	-1.02529	0.351072	-2.92045	0.00349525	0.0374239		PODXL	12.5858	-3.35578	1.15909	-2.89518	0.00378943	0.0393187
CYP2J19	6.28269	-4.29328	1.47103	-2.91855	0.0035166	NA		KCNJ16	20.4407	-3.3594	1.16041	-2.89502	0.00379129	0.0393187
LOC121107052	20.147	-2.11658	0.726321	-2.91411	0.00356701	0.037993		ANGPT1	96.498	1.18357	0.408881	2.89467	0.00379561	0.0393187
COCH	4041.73	-1.26169	0.433069	-2.91338	0.00357545	0.0380536		LOC101751112	25.8949	1.53557	0.530501	2.89456	0.00379686	0.0393187
C4orf48	388.375	-1.07909	0.370493	-2.91259	0.00358446	0.0381057		TNFRSF19	202.476	-1.38575	0.479015	-2.89292	0.00381677	0.0394361
LOC121106723	6.32438	2.94278	1.0104	2.9125	0.00358547	NA		C11orf87	144.212	-1.12775	0.389884	-2.89253	0.00382149	0.0394381
MSTN	8.72063	-4.38218	1.50516	-2.91144	0.00359763	NA		MYOT	16.5229	-2.61132	0.904881	-2.88582	0.003904	0.0400676
FOXI3	9.48431	-2.55774	0.87885	-2.91033	0.00361046	NA		KIAA1549L	14.846	-2.27508	0.788847	-2.88405	0.00392593	0.0402029
LOC124417258	27.2529	1.12264	0.386111	2.90756	0.00364264	0.0385311		MATN1	21181.2	1.5955	0.553858	2.8807	0.00396789	0.0405124
MEGF10	39.1696	-1.75861	0.605653	-2.90367	0.00368818	0.0388161		ATG10	143.536	-1.03813	0.360421	-2.88034	0.00397248	0.0405293
SIDT1	323.592	1.26575	0.436067	2.90265	0.00370019	0.0389013		ORM1	155.371	-1.8528	0.643751	-2.87813	0.00400041	0.0407551
LOC121107752	22.9196	3.08559	1.06337	2.90169	0.0037115	0.0389199		ADGRL3	328.974	-1.15947	0.402933	-2.87758	0.00400732	0.0407642
MAP3K12	180.514	1.10361	0.380403	2.90117	0.00371771	0.0389295		CLDN3	23.3802	-2.88146	1.00158	-2.87691	0.00401595	0.0407919
FTH1	107176	1.16321	0.401039	2.90049	0.00372575	0.0389554		SLC6A14	139.924	2.71736	0.945976	2.87255	0.00407171	0.0411679
LUM	1767.58	-1.32318	0.456221	-2.90031	0.00372791	0.0389554		S100A14	35.0592	-2.56355	0.893718	-2.86841	0.00412536	0.0414458
EFCAB6	68.9394	-3.43966	1.18789	-2.8956	0.00378435	0.0393187		THBS2	1463.02	-1.46802	0.51217	-2.86628	0.00415323	0.0416046
PODXL	12.5858	-3.35578	1.15909	-2.89518	0.00378943	0.0393187		KRT8	145.959	-1.51297	0.528176	-2.86451	0.00417657	0.0417476
KCNJ16	20.4407	-3.3594	1.16041	-2.89502	0.00379129	0.0393187		CHMP4C	37.7426	-1.1901	0.415555	-2.86389	0.00418478	0.0417994
ANGPT1	96.498	1.18357	0.408881	2.89467	0.00379561	0.0393187		PRR18	66.5125	2.07774	0.726565	2.85968	0.00424072	0.0422048
LOC101751112	25.8949	1.53557	0.530501	2.89456	0.00379686	0.0393187		LOC101750502	26.1148	1.49003	0.521403	2.85774	0.00426674	0.0423271
TNFRSF19	202.476	-1.38575	0.479015	-2.89292	0.00381677	0.0394361		AOX2	31.4882	1.95479	0.685418	2.85196	0.004345	0.0427806
C11orf87	144.212	-1.12775	0.389884	-2.89253	0.00382149	0.0394381		LOC124417997	44.6044	-1.72474	0.605675	-2.84763	0.00440457	0.0432437
MYOT	16.5229	-2.61132	0.904881	-2.88582	0.003904	0.0400676		NELL1	22.6221	-1.45545	0.511922	-2.8431	0.00446765	0.0435225
KIAA1549L	14.846	-2.27508	0.788847	-2.88405	0.00392593	0.0402029		CELSR3	67.3362	1.07227	0.377341	2.84164	0.00448827	0.0436247
MATN1	21181.2	1.5955	0.553858	2.8807	0.00396789	0.0405124		GPC6	16.7903	-2.57379	0.905897	-2.84115	0.00449512	0.0436247
ATG10	143.536	-1.03813	0.360421	-2.88034	0.00397248	0.0405293		GABRA5	66.6916	-1.91118	0.673218	-2.83887	0.00452739	0.0437497
IGSF9B	8.47877	1.96044	0.680687	2.8801	0.00397552	NA		TMOD1	179.849	-1.17693	0.41461	-2.83863	0.00453078	0.0437497
ORM1	155.371	-1.8528	0.643751	-2.87813	0.00400041	0.0407551		CA8	88.3303	-1.4919	0.525701	-2.83792	0.00454092	0.0437671
ADGRL3	328.974	-1.15947	0.402933	-2.87758	0.00400732	0.0407642		ASL	552.971	1.28857	0.454353	2.83606	0.00456745	0.0438327
CLDN3	23.3802	-2.88146	1.00158	-2.87691	0.00401595	0.0407919		PITX2	18.389	-1.86903	0.660624	-2.82918	0.00466669	0.0444575
LOC121106861	7.25714	5.36631	1.86776	2.87313	0.00406428	NA		LHFPL1	819.556	-1.18785	0.420178	-2.82701	0.00469847	0.0445757
SLC6A14	139.924	2.71736	0.945976	2.87255	0.00407171	0.0411679		NANOS1	368.705	1.61051	0.570053	2.82519	0.0047252	0.0447537
RASD2	9.59831	-2.58313	0.899675	-2.87118	0.0040894	NA		PHACTR3	19.6907	-1.93408	0.684678	-2.8248	0.00473095	0.044754
S100A14	35.0592	-2.56355	0.893718	-2.86841	0.00412536	0.0414458		AQP3	478.22	-1.72972	0.61255	-2.8238	0.00474583	0.044754
THBS2	1463.02	-1.46802	0.51217	-2.86628	0.00415323	0.0416046		KRT17	66.8942	-2.07988	0.736563	-2.82376	0.00474644	0.044754
KRT8	145.959	-1.51297	0.528176	-2.86451	0.00417657	0.0417476		HMGCLL1	19.2649	-2.16294	0.766399	-2.82221	0.00476932	0.0449084
CHMP4C	37.7426	-1.1901	0.415555	-2.86389	0.00418478	0.0417994		LOC100857335	25.8946	1.34122	0.475916	2.81819	0.00482953	0.0452285
PRR18	66.5125	2.07774	0.726565	2.85968	0.00424072	0.0422048		SLC22A16	129.453	1.65957	0.589385	2.81576	0.00486613	0.0454787
LOC101750502	26.1148	1.49003	0.521403	2.85774	0.00426674	0.0423271		MYOZ2	27.9544	-2.59345	0.921957	-2.81299	0.00490833	0.0457357
AOX2	31.4882	1.95479	0.685418	2.85196	0.004345	0.0427806		MIR3064	26.0029	1.78518	0.634835	2.81204	0.00492289	0.0457922
LOC124417997	44.6044	-1.72474	0.605675	-2.84763	0.00440457	0.0432437		CHDH	49.315	-1.35131	0.480722	-2.81099	0.00493895	0.0458489
NELL1	22.6221	-1.45545	0.511922	-2.8431	0.00446765	0.0435225		RAPGEF5	70.7114	-1.16622	0.415278	-2.80828	0.00498062	0.0461117
LOC121107453	4.73585	4.31111	1.5167	2.84243	0.00447709	NA		LOC124418349	52.2795	1.96839	0.701117	2.80751	0.00499263	0.0461609
CELSR3	67.3362	1.07227	0.377341	2.84164	0.00448827	0.0436247		MDGA2	86.583	-1.14441	0.407824	-2.80614	0.00501396	0.0462652
GPC6	16.7903	-2.57379	0.905897	-2.84115	0.00449512	0.0436247		LOC415312	11.6566	1.68284	0.59989	2.80525	0.00502782	0.0463002
GABRA5	66.6916	-1.91118	0.673218	-2.83887	0.00452739	0.0437497		SGCD	909.401	-1.10608	0.39443	-2.80425	0.00504331	0.0463603
TMOD1	179.849	-1.17693	0.41461	-2.83863	0.00453078	0.0437497		C3	21.7041	-2.93086	1.04568	-2.80283	0.00506559	0.046493
CA8	88.3303	-1.4919	0.525701	-2.83792	0.00454092	0.0437671		CENPW	112.574	-1.04747	0.374337	-2.7982	0.0051388	0.0469153
ASL	552.971	1.28857	0.454353	2.83606	0.00456745	0.0438327		AGRN	765.363	-1.01102	0.361454	-2.79709	0.00515654	0.0469893
PITX2	18.389	-1.86903	0.660624	-2.82918	0.00466669	0.0444575		DNAH10	75.646	-1.05443	0.37708	-2.7963	0.00516913	0.0470178
LHFPL1	819.556	-1.18785	0.420178	-2.82701	0.00469847	0.0445757		WSCD2	84.2437	-1.39398	0.499308	-2.79183	0.00524112	0.0473175
NANOS1	368.705	1.61051	0.570053	2.82519	0.0047252	0.0447537		NTN1	258.71	-1.41184	0.505858	-2.79098	0.00525493	0.0474112
PHACTR3	19.6907	-1.93408	0.684678	-2.8248	0.00473095	0.044754		CFAP44	514.375	-1.25222	0.449149	-2.78798	0.00530377	0.0476648
AQP3	478.22	-1.72972	0.61255	-2.8238	0.00474583	0.044754		HIST1H2A4L4	133.558	1.08719	0.390753	2.78228	0.00539779	0.0481027
KRT17	66.8942	-2.07988	0.736563	-2.82376	0.00474644	0.044754		RAMP2	37.6084	1.61642	0.581199	2.78118	0.00541611	0.0481148
HMGCLL1	19.2649	-2.16294	0.766399	-2.82221	0.00476932	0.0449084		NEB	24.8597	-1.1976	0.430672	-2.78078	0.00542281	0.0481166
LOC100857335	25.8946	1.34122	0.475916	2.81819	0.00482953	0.0452285		HSF2BP	37.0318	-1.10397	0.397112	-2.78	0.00543587	0.0481932
SLC22A16	129.453	1.65957	0.589385	2.81576	0.00486613	0.0454787		LOC101749734	41.068	-1.50627	0.541933	-2.77944	0.00544528	0.0482456
MYOZ2	27.9544	-2.59345	0.921957	-2.81299	0.00490833	0.0457357		PRKCE	84.212	-1.28958	0.464356	-2.77713	0.00548407	0.0484725
MIR3064	26.0029	1.78518	0.634835	2.81204	0.00492289	0.0457922		DHCR24	1022.35	1.24412	0.447995	2.77709	0.00548485	0.0484725
CHDH	49.315	-1.35131	0.480722	-2.81099	0.00493895	0.0458489		RASSF2	87.2964	-1.04151	0.375066	-2.77687	0.00548845	0.0484725
RAPGEF5	70.7114	-1.16622	0.415278	-2.80828	0.00498062	0.0461117		CHIA-M31	16.817	-1.61525	0.58197	-2.77549	0.00551182	0.0485857
LOC124418349	52.2795	1.96839	0.701117	2.80751	0.00499263	0.0461609		FOXL1	27.3223	1.31238	0.473049	2.7743	0.00553214	0.0486715
MDGA2	86.583	-1.14441	0.407824	-2.80614	0.00501396	0.0462652		LOC101750112	52.0361	-1.4855	0.53567	-2.77315	0.00555159	0.0486791
LOC415312	11.6566	1.68284	0.59989	2.80525	0.00502782	0.0463002		FHL1	448.816	-1.37512	0.49641	-2.77013	0.00560337	0.0489738
SGCD	909.401	-1.10608	0.39443	-2.80425	0.00504331	0.0463603		ILDR2	117.076	-1.12547	0.406383	-2.76948	0.00561467	0.0489917
C3	21.7041	-2.93086	1.04568	-2.80283	0.00506559	0.046493		NRN1	266.789	-1.60248	0.578775	-2.76874	0.00562727	0.0490174
CENPW	112.574	-1.04747	0.374337	-2.7982	0.0051388	0.0469153		PYROXD2	38.0116	1.50654	0.544659	2.76601	0.0056746	0.0492345
AGRN	765.363	-1.01102	0.361454	-2.79709	0.00515654	0.0469893		GABRG3	29.9336	-1.75051	0.632933	-2.76572	0.00567976	0.0492484
DNAH10	75.646	-1.05443	0.37708	-2.7963	0.00516913	0.0470178		ADAMDEC1	14.0506	-2.13697	0.772902	-2.76486	0.00569464	0.0493464
WSCD2	84.2437	-1.39398	0.499308	-2.79183	0.00524112	0.0473175		PRUNE2	12.4754	-2.00154	0.724544	-2.76249	0.00573628	0.0495727
NTN1	258.71	-1.41184	0.505858	-2.79098	0.00525493	0.0474112		DSCC1	148.127	-1.25986	0.456176	-2.76178	0.00574874	0.0495727
CFAP44	514.375	-1.25222	0.449149	-2.78798	0.00530377	0.0476648		CHRNA4	25.7762	-2.07557	0.7516	-2.76153	0.00575307	0.0495727
HIST1H2A4L4	133.558	1.08719	0.390753	2.78228	0.00539779	0.0481027
RAMP2	37.6084	1.61642	0.581199	2.78118	0.00541611	0.0481148
NEB	24.8597	-1.1976	0.430672	-2.78078	0.00542281	0.0481166
HSF2BP	37.0318	-1.10397	0.397112	-2.78	0.00543587	0.0481932
LOC101749734	41.068	-1.50627	0.541933	-2.77944	0.00544528	0.0482456
PRKCE	84.212	-1.28958	0.464356	-2.77713	0.00548407	0.0484725
DHCR24	1022.35	1.24412	0.447995	2.77709	0.00548485	0.0484725
RASSF2	87.2964	-1.04151	0.375066	-2.77687	0.00548845	0.0484725
LOC770450	9.22073	-4.1457	1.49326	-2.77627	0.00549867	NA
CHIA-M31	16.817	-1.61525	0.58197	-2.77549	0.00551182	0.0485857
FOXL1	27.3223	1.31238	0.473049	2.7743	0.00553214	0.0486715
LOC101750112	52.0361	-1.4855	0.53567	-2.77315	0.00555159	0.0486791
FHL1	448.816	-1.37512	0.49641	-2.77013	0.00560337	0.0489738
ILDR2	117.076	-1.12547	0.406383	-2.76948	0.00561467	0.0489917
NRN1	266.789	-1.60248	0.578775	-2.76874	0.00562727	0.0490174
PYROXD2	38.0116	1.50654	0.544659	2.76601	0.0056746	0.0492345
GABRG3	29.9336	-1.75051	0.632933	-2.76572	0.00567976	0.0492484
ADAMDEC1	14.0506	-2.13697	0.772902	-2.76486	0.00569464	0.0493464
TDRD5	2.71196	-4.36043	1.57776	-2.76368	0.0057154	NA
LOC112533408	5.41281	2.41231	0.872991	2.76327	0.00572252	NA
PRUNE2	12.4754	-2.00154	0.724544	-2.76249	0.00573628	0.0495727
DSCC1	148.127	-1.25986	0.456176	-2.76178	0.00574874	0.0495727
CHRNA4	25.7762	-2.07557	0.7516	-2.76153	0.00575307	0.0495727
KRT14	178.745	-2.55597	0.927115	-2.75691	0.00583512	0.050092
FAM162BL	34.0831	1.48261	0.538024	2.75567	0.00585725	0.0502196
ABHD8	165.076	1.63954	0.595238	2.75444	0.00587936	0.0503162
KRT18	26.931	-3.2364	1.17551	-2.75318	0.00590195	0.0504706
KCNAB1	82.6732	-1.5427	0.560762	-2.75108	0.00593986	0.050676
TMEM132B	100.612	-1.18133	0.429462	-2.75071	0.00594657	0.0506803
ESM1	31.6025	-2.19359	0.797547	-2.75042	0.00595187	0.0506846
LOC101748706	16.3473	1.49264	0.542881	2.74947	0.00596918	0.0508006
LOC112530800	43.0599	1.55945	0.567699	2.74696	0.00601505	0.0509724
LDB3	62.6536	-1.41488	0.515742	-2.74338	0.00608102	0.0513095
LOC124417152	7.61731	1.86008	0.678574	2.74116	0.0061222	NA
LOC124417779	40.4511	-1.03521	0.377803	-2.74009	0.00614222	0.0516543
ITIH5	240.046	-1.15753	0.422933	-2.73692	0.00620178	0.051979
LRRC31	29.279	-1.11906	0.409101	-2.7354	0.00623036	0.0521552
LOC101751855	11.5351	-2.07266	0.76196	-2.72017	0.00652489	0.0537408
CERKL	76.0143	-1.5862	0.585276	-2.71017	0.0067248	0.0549226
DOK2	46.3872	1.80232	0.665156	2.70962	0.00673601	0.0549226
RGS7BP	82.1546	-1.32174	0.488027	-2.70834	0.00676206	0.0550699
RBFOX1	26.5729	-2.2103	0.816237	-2.70792	0.00677063	0.0550747
SMYD1	14.9831	-2.85027	1.05684	-2.69697	0.00699741	0.0564537
KDR	35.0707	-1.6389	0.607812	-2.6964	0.00700941	0.0564966
FREM2	16.5172	-2.29934	0.85299	-2.69562	0.00702574	0.0565054
PLEKHH1	9.77789	-3.19051	1.18596	-2.69023	0.00714032	NA
NTM	648.463	2.29493	0.853551	2.68869	0.00717327	0.0573032
CCDC83	80.4646	1.92124	0.715742	2.68427	0.0072689	0.057723
LOC121111500	10.8638	2.3464	0.874175	2.68413	0.00727183	0.057723
CXCR4	8.60383	-2.73683	1.02204	-2.67781	0.00741044	NA
GDF10	622.907	-1.18759	0.443513	-2.67768	0.0074133	0.0583954
LOC121110712	3.6191	4.25643	1.59017	2.67672	0.0074347	NA
ZNF804A	17.6538	-1.92313	0.719494	-2.67289	0.00752002	0.0590144
ACKR2	33.2446	-1.09825	0.411013	-2.67205	0.00753889	0.0590404
LOC121111311	216.354	1.55445	0.582794	2.66724	0.00764759	0.0595194
SAMD10	6.18147	-3.80683	1.42798	-2.66588	0.00767864	NA
LAMP3	24.1601	-1.79541	0.674047	-2.66363	0.00773016	0.0597315
VSTM2B	44.7077	-1.27408	0.478422	-2.66308	0.00774294	0.0597783
CNGA2	8.71957	2.55434	0.959901	2.66105	0.00778979	NA
KRT6A	8.08062	-5.14567	1.93382	-2.66089	0.00779351	NA
BCHE	45.8761	-1.35831	0.512121	-2.65233	0.00799388	0.0611846
LOC772017	9.59112	2.02759	0.76467	2.65159	0.00801135	NA
RGS9BP	87.7345	-1.08533	0.409452	-2.65069	0.00803279	0.0613493
FA2H	8.72505	-2.32226	0.876747	-2.64872	0.00807972	NA
PCDH20	65.7788	-1.16154	0.438581	-2.6484	0.00808733	0.0616442
SYNPO2L	21.8767	-2.11363	0.798308	-2.64764	0.00810566	0.0616789
CYP3A4	13.1988	2.1692	0.819468	2.64709	0.00811882	0.0616789
HTR2C	16.8343	-2.07158	0.78346	-2.64414	0.00818989	0.061981
LOC101750745	7.29304	1.97836	0.74949	2.63961	0.0083002	NA
LOC112532330	7.53392	2.59709	0.984123	2.63899	0.00831538	NA
TNNI2	102.614	-1.62674	0.616699	-2.63782	0.00834411	0.0628723
LOC769317	6.53699	2.3485	0.891132	2.63541	0.00840359	NA
LRRC1	203.384	-1.08305	0.410998	-2.63517	0.00840945	0.0631578
CRHBP	14.6308	-3.18017	1.20711	-2.63454	0.00842514	0.0631812
CARMIL3	96.4161	1.26278	0.479327	2.63449	0.00842629	0.0631812
KCTD12	207.597	-1.404	0.533179	-2.63325	0.0084571	0.0633778
LOC107050604	366.76	1.07217	0.407216	2.63293	0.00846508	0.0634032
LOC121107514	8.12574	-2.50109	0.949947	-2.63287	0.00846663	NA
HOXB2	11.3027	1.5649	0.594912	2.63047	0.00852666	0.063702
EMX2	95.3053	-1.59149	0.60504	-2.63039	0.0085286	0.063702
FABP7	723.148	-1.13684	0.432396	-2.62916	0.0085595	0.0637987
MAPK11	35.9983	-1.13195	0.430721	-2.62804	0.00858784	0.0639409
RASEF	20.874	-1.5393	0.586441	-2.62481	0.00866961	0.0642379
LOC107053937	17.5002	1.51491	0.577747	2.6221	0.00873893	0.0645437
CA10	24.9704	-1.70194	0.649459	-2.62054	0.00877894	0.0648045
GJD2	22.8951	-1.72463	0.658619	-2.61855	0.00883034	0.0650796
OLFM3	822.582	-1.00139	0.382643	-2.61703	0.0088699	0.0653362
KITLG	16.8197	-1.90026	0.726485	-2.61569	0.00890486	0.0654264
PCOLCE2	3501.78	1.29303	0.495	2.61218	0.00899665	0.0658483
LOC107052640	12.3942	-1.95589	0.749953	-2.60802	0.00910685	0.0663033
HIST2H3D	46.7956	1.54185	0.59139	2.60717	0.0091294	0.0664324
CDCA7L	295.982	-1.10998	0.425932	-2.606	0.00916077	0.0665554
NF2L	13.6383	-1.96758	0.755962	-2.60275	0.00924804	0.0670483
LOC121108130	445.785	1.04229	0.40065	2.6015	0.00928159	0.0672179
C15orf62	37.0004	-1.75897	0.677031	-2.59807	0.00937502	0.0675785
TRPV4	2833.77	1.2171	0.468642	2.59707	0.00940215	0.0677033
IKBKE	57.0836	1.10719	0.426767	2.59438	0.00947627	0.0680596
SNTG1	10.7341	-2.09748	0.808728	-2.59355	0.00949905	0.0680764
LOC112531858	15.1606	-1.94367	0.749558	-2.59308	0.009512	0.0680764
KIAA2022	36.4179	-1.14458	0.441993	-2.5896	0.00960887	0.0683736
PCDH12	27.417	1.00308	0.3874	2.58925	0.00961859	0.0683966
AK5	16.9621	-2.2754	0.878854	-2.58905	0.00962399	0.0683966
SLN	40.4109	-1.18997	0.460416	-2.58455	0.00975049	0.0690927
HPSE	33.4004	1.21169	0.468873	2.58425	0.00975899	0.0690927
SULT6B1	9.89529	-1.84332	0.714735	-2.57903	0.00990786	NA
LOC124417539	67.3303	-1.02015	0.395702	-2.57807	0.00993525	0.0697236
LOC121108151	29.7158	1.12673	0.437438	2.57574	0.0100026	0.0699117
CLMN	39.8101	-1.03403	0.402037	-2.57198	0.0101119	0.0701918
HOXA2	89.9168	1.32149	0.513816	2.57191	0.010114	0.0701918
C14orf180	49.0783	1.50024	0.583331	2.57185	0.0101157	0.0701918
FGD4	24.8412	-1.50088	0.58416	-2.56929	0.0101907	0.070583
HOXC10	18.6806	-1.3744	0.534971	-2.56911	0.010196	0.0705846
SFN	74.8062	-1.28691	0.501045	-2.56846	0.0102151	0.0706459
KRT23	8.02086	-3.04891	1.18768	-2.56711	0.0102549	NA
LOC121107086	4.21801	2.4505	0.955086	2.56574	0.0102956	NA
FHL2	120.397	-2.48406	0.968839	-2.56396	0.0103487	0.0713711
KRT80	7.58221	-3.71365	1.4494	-2.5622	0.0104013	NA
HIST1H3H	11.5774	1.60634	0.627306	2.56069	0.0104464	0.0718497
HOXA4	166.342	1.42922	0.55857	2.55871	0.0105062	0.0721175
FOXD1	94.8476	1.15695	0.452225	2.55836	0.0105168	0.0721542
NTNG1	158.89	-1.26764	0.495804	-2.55674	0.0105659	0.0723496
ADPRHL1	10.271	-2.63224	1.03032	-2.55478	0.0106256	0.0726839
TMEM132D	14.411	1.56467	0.613163	2.55181	0.0107165	0.0730161
ACSL5	8.37789	-2.76831	1.08578	-2.5496	0.0107846	NA
RGS5	51.3951	-1.17229	0.459803	-2.54954	0.0107864	0.073355
COL24A1	130.529	1.45127	0.56928	2.5493	0.0107938	0.0733619
2025-03-01	12.2341	-1.73716	0.68209	-2.54682	0.010871	0.0736327
ADHFE1	26.1738	1.04509	0.410441	2.54626	0.0108883	0.0736803
NCF4	7.52136	2.52828	0.993304	2.54532	0.0109177	NA
LOC124417557	2.72387	4.09236	1.60885	2.54366	0.0109699	NA
LOC121109073	4.14197	-4.09271	1.60981	-2.54235	0.0110108	NA
PDE1A	16.0058	-1.4368	0.565411	-2.54115	0.0110487	0.0741063
LY86	74.5722	-1.28262	0.505652	-2.53657	0.0111945	0.0747962
NRG3	53.4692	-1.06577	0.420474	-2.5347	0.0112545	0.0750518
ROBO3	30.5221	2.11179	0.834177	2.53159	0.0113547	0.0755789
TBX20	12.1516	-2.50523	0.989596	-2.53157	0.0113555	0.0755789
S100A12	11.6498	-2.75475	1.08825	-2.53136	0.0113622	0.0755874
FOXJ1	10.2454	1.55768	0.615668	2.53006	0.0114042	0.0757004
CYTB	30471.9	1.18168	0.467203	2.52926	0.0114304	0.0757004
BICC1	802.728	-1.18995	0.470669	-2.52821	0.0114644	0.0758
RASD1	475.73	-1.14643	0.454131	-2.52445	0.0115879	0.0763476
GRPR	11.5939	-1.66585	0.660484	-2.52217	0.0116634	0.0767037
ROPN1L	42.8939	1.51241	0.59989	2.52114	0.0116975	0.0767457
SERTM1	44.7291	-1.35979	0.53999	-2.51817	0.0117965	0.077201
FGF9	16.269	-1.49194	0.592862	-2.51651	0.0118523	0.0773931
PTPRZ1	6.88292	-3.10004	1.23449	-2.51119	0.0120326	NA
VSNL1	65.6044	-2.63635	1.0501	-2.51057	0.0120537	0.0782116
MMP9	136.297	1.21218	0.482886	2.51029	0.0120633	0.0782116
LOC107053383	78.4924	-1.07589	0.428994	-2.50793	0.0121441	0.0785554
ENPP3	188.027	-1.15316	0.459884	-2.50749	0.0121592	0.0786161
LOC101750715	84.1871	1.32392	0.528218	2.50639	0.012197	0.07875
TMOD4	12.3362	1.38848	0.554145	2.50562	0.0122236	0.0787741
MGLL	155.441	1.15119	0.459743	2.50398	0.0122806	0.0789941
GPR137B	115.286	-1.04855	0.418789	-2.50376	0.0122881	0.0790053
REN	2.3798	4.10639	1.64057	2.50303	0.0123137	NA
DCX	126.949	-1.18442	0.473313	-2.50241	0.0123353	0.0791981
ALPL	616.038	1.11973	0.447851	2.50024	0.0124111	0.0795369
HTR1B	166.479	-1.09693	0.43916	-2.49779	0.0124972	0.0797687
LOC121106750	35.4215	1.12871	0.451893	2.49773	0.0124992	0.0797687
PAMR1	90.1576	-1.00483	0.402407	-2.49706	0.0125227	0.0798714
IL17REL	319.292	-1.31489	0.526957	-2.49525	0.0125868	0.0801421
LOC121107063	3.50547	3.64655	1.46279	2.49288	0.0126713	NA
TNMD	3502.14	-1.23392	0.49524	-2.49156	0.0127183	0.0808301
LOC772096	153.238	-1.56317	0.628056	-2.48891	0.0128136	0.0812293
PLEKHA7	74.2692	-1.19521	0.480225	-2.48886	0.0128154	0.0812293
LOC121110126	7.48731	-3.63577	1.46102	-2.48851	0.0128278	NA
SLIT2	183.341	-1.0048	0.403919	-2.48763	0.0128597	0.0813917
PIPOX	18.4301	1.95529	0.786891	2.48483	0.0129614	0.0818477
LOC112529929	41.6413	-3.32747	1.34006	-2.48308	0.0130251	0.0820649
DRD4	11.0113	2.21657	0.892673	2.48307	0.0130255	0.0820649
LEXM	17.6643	1.3599	0.548132	2.48097	0.0131027	0.0822501
GRB7	6.8779	-3.05356	1.23094	-2.48068	0.0131134	NA
LOC427533	623.849	-1.87097	0.754227	-2.48064	0.0131145	0.0822501
SLC7A5	1021.27	1.05001	0.424235	2.47506	0.0133213	0.0830945
STEAP3	34.3691	1.08697	0.43917	2.47506	0.0133214	0.0830945
GDF6	160.744	-1.316	0.533506	-2.4667	0.0136366	0.0841463
SPATA46	31.0262	1.23804	0.501933	2.46654	0.0136427	0.0841463
HRG	8.36478	2.71832	1.10218	2.46632	0.013651	NA
TLR3	11.8187	-1.96146	0.795543	-2.46557	0.0136797	0.0842126
KCNE4	53.7607	-1.09883	0.446037	-2.46353	0.0137577	0.0845174
LOC101749389	91.7253	-1.1537	0.468414	-2.46299	0.0137784	0.0845695
LHX6	8.7498	-2.37341	0.963974	-2.46211	0.0138122	NA
LOC124417968	136.836	1.66106	0.675065	2.4606	0.0138706	0.0847846
LMO1	646.009	-1.35153	0.549846	-2.45802	0.0139704	0.0852291
LINGO1	392.02	-1.04049	0.423314	-2.45798	0.0139723	0.0852291
MET	19.4674	-1.78197	0.725081	-2.45761	0.0139865	0.0852491
THBS4	5102.05	-1.21839	0.495884	-2.45701	0.0140098	0.085307
IL31RA	71.6207	-1.50495	0.613249	-2.45405	0.0141255	0.0858982
ANKDD1A	31.6044	1.36833	0.558184	2.45139	0.0142305	0.0863084
IRF6	29.827	-1.35727	0.554018	-2.44987	0.0142908	0.0865983
LOC419333	24.2885	2.15636	0.880998	2.44763	0.0143798	0.086811
CDIN1	81.1509	-1.09859	0.448843	-2.44761	0.0143809	0.086811
DMRT2	24.7249	2.46079	1.00778	2.44179	0.0146145	0.0877617
LOC124417451	16.0206	-1.58924	0.650975	-2.44133	0.0146334	0.0877617
LRP4	213.636	1.05279	0.43136	2.44064	0.0146613	0.0878023
PKIB	131.42	-1.04572	0.428889	-2.43821	0.0147603	0.0881659
KHDRBS3	147.739	-1.12668	0.462199	-2.43766	0.0147826	0.0882608
IL1RL1	35.9738	1.25484	0.515337	2.435	0.014892	0.0886112
LUZP2	7.01693	-3.59904	1.47838	-2.43445	0.0149143	NA
KCNA10	22.3221	1.41497	0.581726	2.43237	0.0150004	0.0889687
LOC107051742	2.10179	4.08888	1.68202	2.43093	0.0150601	NA
LOC422353	60.6348	1.10172	0.453864	2.42743	0.0152064	0.0897186
GNGT2	17.9548	1.21593	0.501409	2.42503	0.0153073	0.0901074
GPIHBP1	79.9914	1.36148	0.561556	2.42448	0.0153305	0.0901672
LOC121110383	12.464	1.74494	0.720699	2.42118	0.0154704	0.0908351
UNC45B	7.69187	-2.6623	1.09965	-2.42105	0.0154756	NA
LOC121109760	14.9599	2.70175	1.11696	2.41885	0.0155696	0.0911848
LOC121106499	32.082	-1.03881	0.429689	-2.41757	0.0156244	0.0914284
HTR2A	12.8713	-1.98673	0.822033	-2.41685	0.0156554	0.0915576
KRT71	16.334	-5.44949	2.25886	-2.4125	0.0158436	0.0920826
LOC124417205	40.9381	1.58802	0.658284	2.41236	0.0158496	0.0920826
ND5	38483	1.11724	0.464615	2.40466	0.0161875	0.093534
GPR37L1	356.416	1.01268	0.42145	2.40285	0.0162679	0.0939593
FGFBP2	465.671	-1.16888	0.486908	-2.40062	0.0163673	0.0942175
LOC101747677	19.0038	-1.28825	0.536785	-2.39994	0.0163979	0.0942403
CD3E	26.241	-1.20508	0.502214	-2.39954	0.0164158	0.0942995
SLC35D3	8.06833	-2.17775	0.907749	-2.39907	0.0164368	NA
AOX1	193.517	1.21661	0.507307	2.39818	0.016477	0.094416
LOC124418379	26.2204	-1.0415	0.434424	-2.39742	0.016511	0.0945327
LOC101749540	88.8887	-1.52941	0.638352	-2.39588	0.0165807	0.0948137
LOC107054232	1.24468	4.44186	1.8577	2.39106	0.0168	NA
SMPD3	235.954	1.3715	0.573819	2.39013	0.0168425	0.0956537
RASGEF1A	41.431	-1.03146	0.43179	-2.3888	0.0169036	0.0958658
LOC121107460	3.21291	3.10195	1.29901	2.38793	0.0169436	NA
THSD1	35.2609	-1.24176	0.520503	-2.38569	0.0170471	0.0964278
IHH	7575.89	2.15883	0.90621	2.38226	0.0172065	0.0969862
ZEB2	190.646	-1.25666	0.527881	-2.38057	0.0172858	0.0972346
C1S	107.874	-1.23637	0.520207	-2.37668	0.017469	0.0977869
RIPK4	4.21719	-3.09899	1.30394	-2.37664	0.017471	NA
LOC101750202	5.19084	-3.87678	1.63321	-2.37372	0.01761	NA
LCP1	10.624	-3.4852	1.46868	-2.37301	0.0176439	0.0983273
CTNND2	61.0225	-1.20809	0.509528	-2.371	0.0177402	0.0986646
LOC121107069	2.93446	3.64998	1.54091	2.36871	0.0178502	NA
CCKBR	172.916	-1.3862	0.585773	-2.36645	0.0179596	0.0995239
LOXL4	225.878	1.29113	0.546321	2.36331	0.0181123	0.100049
SRCIN1	25.8356	-1.56104	0.660605	-2.36305	0.0181251	0.100079
RASGEF1B	19.7507	-1.61107	0.681882	-2.36269	0.018143	0.100098
CHRNA2	44.297	-1.55012	0.657056	-2.35919	0.018315	0.100593
BEST1	55.5889	1.8185	0.770945	2.35879	0.0183346	0.100593
LTBP1	5544.99	-1.15135	0.488254	-2.35809	0.0183694	0.100659
LOC121110870	2.83144	-3.68841	1.56593	-2.35541	0.0185021	NA
SLC35F4	23.4011	-1.6017	0.680046	-2.35528	0.0185087	0.101066
FAM155B	38.356	1.30441	0.554535	2.35226	0.0186597	0.101689
CYGB	398.958	1.0515	0.447126	2.35169	0.0186884	0.101765
LOC121110876	3.20104	2.81862	1.19857	2.35165	0.0186905	NA
SLC16A14	24.9558	-1.35601	0.577822	-2.34675	0.0189378	0.102436
MAP3K7CL	2.52555	-3.69833	1.5761	-2.34651	0.0189504	NA
PNMT	33.3327	-1.71312	0.730949	-2.34369	0.0190939	0.103038
LOC121106531	7.89661	1.91563	0.817369	2.34366	0.0190958	NA
LOC107052902	3.15832	-3.4045	1.45485	-2.34011	0.0192782	NA
EDNRB	22.7281	-1.50225	0.64197	-2.34007	0.0192802	0.103657
MT3	87.5331	1.16556	0.498929	2.33613	0.0194842	0.104248
SPATA22	18.816	-1.42378	0.61004	-2.33391	0.0196003	0.104615
GJA5	21.2795	-1.5577	0.667604	-2.33327	0.0196342	0.104695
SLC38A11	4.85271	-2.57853	1.10792	-2.32736	0.0199462	NA
APOLD1	252.53	-1.24574	0.53528	-2.32726	0.0199513	0.105642
COLEC10	105.661	-1.02083	0.438817	-2.32631	0.0200018	0.105747
LOC121111195	20.0838	-1.84381	0.792778	-2.32576	0.0200316	0.105772
PERPA	7.70302	-3.56854	1.53484	-2.32502	0.020071	NA
LOC107052222	50.7246	1.27748	0.549786	2.3236	0.0201469	0.105986
AMIGO3	134.613	1.03442	0.445242	2.32329	0.0201637	0.106034
ZBTB7B	117.354	1.2036	0.518096	2.32312	0.0201725	0.10604
LOC121107282	6.08812	-2.5868	1.11355	-2.32302	0.0201781	NA
FGFBP1	18.8317	-3.9114	1.68389	-2.32283	0.0201881	0.106082
FGF18	21.0568	-2.06466	0.889269	-2.32175	0.0202462	0.106306
LCN15	14.3989	-1.80809	0.778898	-2.32135	0.0202681	0.10634
TCF24	52.961	-1.62214	0.700196	-2.31669	0.0205206	0.107014
LRRC56	81.6492	-1.14087	0.492811	-2.31502	0.0206117	0.107262
ADGRD2	10.4186	-2.03794	0.881319	-2.31237	0.0207571	0.107799
FAM107A	28.1975	-1.19331	0.516913	-2.30854	0.0209693	0.108398
DOK5	65.7082	-1.2231	0.530096	-2.30731	0.0210376	0.108643
MCUB	124.497	-1.19631	0.519405	-2.30324	0.0212653	0.109234
FAXDC2	27.1217	1.2092	0.525375	2.3016	0.0213577	0.109558
FGF12	22.067	-1.46221	0.635624	-2.30043	0.021424	0.109724
LOC107051664	9.88861	-2.17288	0.944608	-2.3003	0.0214311	NA
PDE5A	305.684	-1.01087	0.439656	-2.29924	0.0214915	0.109908
CROCC	231.885	1.04126	0.452891	2.29913	0.0214975	0.109908
F10	1983.48	-1.03675	0.451728	-2.29508	0.0217284	0.110597
SEMA7A	648.752	1.03638	0.452032	2.29272	0.0218644	0.110917
ENPEP	67.6804	-1.73204	0.755496	-2.29259	0.0218717	0.110917
MEGF11	29.706	-1.06844	0.466648	-2.2896	0.0220447	0.111426
B4GALNT4	2439.43	1.02107	0.44641	2.28729	0.0221787	0.11177
LOC124417285	58.0546	1.54644	0.677728	2.2818	0.0225011	0.112538
CLBA1	196.387	-1.14102	0.500616	-2.27923	0.0226536	0.112921
LOC430697	17.9152	-1.79864	0.789364	-2.27859	0.0226916	0.112951
RHOH	61.7994	-1.01081	0.443708	-2.2781	0.0227206	0.112951
AWAT1	39.2714	1.58541	0.696513	2.27621	0.0228337	0.113217
ELAVL4	14.1251	-1.53974	0.676579	-2.27577	0.0228598	0.113282
LOC101749067	156.902	1.07926	0.475024	2.27202	0.0230855	0.113974
FAM237A	21.1279	1.54381	0.679882	2.2707	0.0231648	0.114203
KL	7.6873	1.90385	0.838918	2.26942	0.023243	NA
COL2A1	2975.82	1.19584	0.52694	2.2694	0.0232438	0.114429
RASGRF2	12.0768	1.42891	0.629739	2.26905	0.0232655	0.114462
CMTM8	8.78494	-1.82528	0.804542	-2.26871	0.0232857	NA
LOC101751140	2.13812	4.37168	1.92747	2.2681	0.0233233	NA
LOC100857439	14.9089	1.50543	0.664112	2.26683	0.0234003	0.11479
AVDL	2.67599	-3.39066	1.49987	-2.26064	0.0237818	NA
LOC107052556	29.4307	-1.44016	0.637518	-2.25901	0.0238826	0.116001
LOC124417208	22.8582	1.06016	0.46957	2.25772	0.0239634	0.116133
PKN3	83.2076	-1.00672	0.446519	-2.25461	0.0241579	0.116684
RAB36	44.8774	1.32052	0.586285	2.25235	0.0243002	0.117041
LOC101749151	6.68638	-3.5761	1.58844	-2.25132	0.0243653	NA
CFAP69	19.6277	1.28374	0.570365	2.25074	0.0244018	0.117085
LOC121113363	23.3559	1.08988	0.484261	2.2506	0.0244111	0.117085
LOC121108131	13.9045	1.81874	0.808741	2.24885	0.0245218	0.117453
GK2	65.4693	1.2724	0.566794	2.2449	0.0247746	0.118253
GPR55	3.53579	-3.87087	1.72603	-2.24264	0.0249198	NA
LOC107054177	43.8401	-1.16205	0.518229	-2.24234	0.0249395	0.118835
LOC121111544	8.16316	-1.9865	0.886679	-2.24038	0.0250662	NA
SHOX2	52.5193	-1.0549	0.470962	-2.23988	0.0250988	0.119265
TAC1	2.56763	-3.67766	1.64263	-2.23889	0.0251631	NA
LOC107053717	6.99842	-2.37572	1.06177	-2.23752	0.0252524	NA
LOC121109556	347.164	1.8656	0.834321	2.23607	0.0253474	0.12008
FKBP1B	84.91	-1.21797	0.545126	-2.2343	0.0254636	0.1205
RAB25	14.4146	-1.75172	0.7845	-2.23291	0.0255546	0.120884
CH25H	17.3712	-1.6838	0.754226	-2.23248	0.0255831	0.1209
LOC121106877	284.104	1.04493	0.469565	2.22531	0.0260604	0.122277
LOC121107117	112.427	1.30759	0.588141	2.22326	0.0261982	0.122596
RBP3	2.35049	-3.53045	1.58843	-2.22261	0.0262421	NA
ZNF385A	31.1948	1.04042	0.468147	2.22241	0.0262553	0.122608
CSRP3	5.11139	-2.77685	1.25019	-2.22115	0.026341	NA
ATP6AP1L	19.67	-1.25816	0.566578	-2.22064	0.0263756	0.122967
VPS29L	11.1629	-1.38785	0.62505	-2.22039	0.0263924	0.122967
LOC121106969	14.7895	1.51189	0.680972	2.2202	0.0264053	0.122975
LOC121108124	1.77508	4.58076	2.0637	2.21969	0.0264398	NA
KCNG3	47.2763	-1.3184	0.594742	-2.21676	0.0266396	0.123732
MYOCD	15.2973	-1.74664	0.789123	-2.21339	0.0268705	0.124512
LOC124417377	17.6926	1.00625	0.455559	2.20883	0.0271863	0.125218
CACNA1I	8.6407	-2.07413	0.939793	-2.20701	0.0273132	NA
MAPK13	26.9243	-1.08189	0.4903	-2.20658	0.0273432	0.125579
HIST1H3A	13.4416	1.42638	0.646705	2.20562	0.0274109	0.125666
HELZ2	148.722	1.01519	0.460522	2.20444	0.0274935	0.125919
PPP1R1C	16.0589	-2.0837	0.945552	-2.20369	0.0275464	0.126078
LOC121106457	30.7605	1.48594	0.67505	2.20123	0.02772	0.126443
LOC124417342	65.122	1.81321	0.823915	2.20073	0.0277553	0.126447
LOC107057183	181.297	-1.0792	0.490815	-2.1988	0.0278923	0.126672
FSTL4	58.1426	1.24676	0.567061	2.19863	0.0279041	0.126672
LOC121107636	19.7163	1.09899	0.500203	2.1971	0.0280135	0.126967
LOC101751434	102.15	-1.05988	0.484247	-2.18873	0.0286165	0.128672
PCSK9	32.8789	1.62888	0.744424	2.1881	0.028662	0.128708
RAD51AP2	1.99134	4.77209	2.18138	2.18764	0.0286955	NA
LOC112530147	17.2034	-1.19088	0.544587	-2.18676	0.0287604	0.128826
PTPRB	64.7277	-1.1374	0.520138	-2.18672	0.0287627	0.128826
LOC121109592	9.95111	1.93061	0.883421	2.18538	0.0288609	NA
PTPRE	4.4075	-2.80528	1.28407	-2.18468	0.0289123	NA
ALC	26.6861	-1.16428	0.533141	-2.18381	0.0289759	0.12929
LOC396480	4.7541	-4.4215	2.02588	-2.18251	0.0290721	NA
SEC16B	31.2142	1.39593	0.639859	2.18162	0.0291376	0.129591
LOC107051722	17.6023	1.86635	0.855648	2.18121	0.029168	0.129591
LOC112533491	29.9578	1.10519	0.506831	2.18058	0.0292143	0.129591
LY96	4.01843	-3.214	1.47475	-2.17935	0.0293056	NA
MYBPC3	6.94027	-2.66447	1.22275	-2.17909	0.0293248	NA
LOC112533261	5.20902	-2.87061	1.31841	-2.17732	0.0294566	NA
LOC121107222	23.0723	1.24452	0.571696	2.17689	0.0294886	0.130324
ZIC1	2.99333	-3.54212	1.62829	-2.17536	0.0296033	NA
GRIA3	79.4009	-1.25287	0.576377	-2.17369	0.0297282	0.13115
LOC107053571	4.52127	2.09293	0.963161	2.17298	0.0297817	NA
RSPO1	4.85588	-3.11067	1.43357	-2.16988	0.0300163	NA
LOC408038	10.2338	-5.17599	2.38594	-2.16937	0.0300544	0.131957
IL17RE	84.0797	1.12627	0.519356	2.16858	0.0301142	0.132055
OLFML1	27.5398	-1.48691	0.68588	-2.16789	0.0301672	0.132199
LOC101752186	42.098	-1.03259	0.476358	-2.16767	0.0301839	0.132199
PAX2	7.18157	2.41403	1.114	2.16699	0.0302356	NA
LOC101747644	14.9612	1.09321	0.504545	2.16672	0.0302561	0.132306
LOC121110372	7.02836	1.62458	0.749877	2.16647	0.0302754	NA
RGS20	5.13871	3.48447	1.60845	2.16636	0.0302839	NA
LAD1	10.8318	-2.66439	1.2301	-2.166	0.0303113	0.132452
LOC124417763	5.67401	-3.3631	1.55366	-2.16464	0.0304155	NA
LOC112532710	3.94565	2.88642	1.33501	2.16209	0.0306109	NA
RXRG	560.859	1.03862	0.480477	2.16165	0.030645	0.133152
FLT1	31.3606	-1.45446	0.673059	-2.16097	0.0306974	0.133338
LOC121111011	5.5693	-2.43129	1.12756	-2.15625	0.0310641	NA
LOC121111499	3.84017	2.51025	1.16649	2.15196	0.0314005	NA
CTAGE1	15.3131	1.51759	0.705618	2.15072	0.031498	0.135483
KRT75L1	18.0242	-5.47857	2.54763	-2.15045	0.0315193	0.135483
LOC107052476	12.4049	1.70154	0.791332	2.15022	0.0315379	0.135483
LOC395159	61.2204	-1.13157	0.526277	-2.15013	0.0315446	0.135483
NGFR	459.044	-1.28198	0.596325	-2.14979	0.0315715	0.135556
CYP17A1	21.4195	-1.20261	0.559591	-2.14909	0.0316271	0.135626
LRRC4C	18.1772	-1.59568	0.74257	-2.14887	0.0316451	0.135661
LOC121106666	4.09249	-2.51553	1.17068	-2.14877	0.0316527	NA
LOC121107772	18.9225	-1.32387	0.6162	-2.14844	0.031679	0.135694
LOC121110432	4.35679	2.46231	1.14834	2.14423	0.0320146	NA
SAXO1	16.9777	-1.14242	0.532909	-2.14374	0.0320537	0.136945
TNFSF11	133.913	-1.19792	0.55889	-2.14339	0.0320815	0.137022
ADRA1B	4.33277	2.33321	1.08869	2.14314	0.0321022	NA
LAMC3	92.4327	-1.43464	0.669953	-2.14141	0.0322413	0.137534
MYO1H	6.59274	1.61379	0.754153	2.13987	0.0323649	NA
LOC121110385	4.73038	-2.906	1.36043	-2.1361	0.0326714	NA
TMEM74	187.917	1.04035	0.487679	2.13328	0.032902	0.139619
LOC124417423	15.1517	1.06526	0.499568	2.13237	0.0329767	0.139892
SLC15A2	40.3527	1.44851	0.67967	2.1312	0.033073	0.140086
EHF	3.27739	-3.35255	1.57367	-2.13041	0.033138	NA
ARHGAP15	4.46167	-3.39486	1.59364	-2.13026	0.0331503	NA
LOC121107066	1.64797	3.7826	1.77606	2.12977	0.0331905	NA
LOC101747382	7.12662	-3.33183	1.56624	-2.12728	0.0333968	NA
LOC121111244	4.21851	2.56245	1.20469	2.12707	0.0334144	NA
RIPK3	14.9138	-1.57103	0.738731	-2.12665	0.0334488	0.141244
FUT7	5.44999	1.59038	0.747854	2.12659	0.0334544	NA
RBM47	5.88564	-2.18812	1.02897	-2.12651	0.0334607	NA
PCK1	2.09118	-3.37426	1.58677	-2.12649	0.0334625	NA
PDE1C	46.1692	-1.38486	0.651312	-2.12626	0.0334812	0.141316
LOC121106735	5.8292	1.75894	0.827442	2.12576	0.0335232	NA
IFI27L2	133.946	2.20623	1.03868	2.12407	0.0336641	0.141577
LOC121107060	19.5033	1.60037	0.754286	2.1217	0.0338628	0.142041
EDN3	16.9738	-1.31364	0.619286	-2.12121	0.0339039	0.142166
C19orf35	7.86571	1.90451	0.898105	2.12058	0.0339568	NA
FGF22	35.3152	1.19481	0.563508	2.12031	0.0339802	0.142282
ABCC6	65.2577	1.08928	0.513747	2.12027	0.0339831	0.142282
LOC123575613	183.339	1.21547	0.573714	2.1186	0.034124	0.142742
ALPK2	3.21417	-3.24093	1.53186	-2.11568	0.0343724	NA
PAK6	1.70075	-3.51824	1.66361	-2.11482	0.034445	NA
LOC107056903	8.66839	-1.41428	0.669094	-2.11372	0.0345392	NA
EGFL6	35.3401	-1.19226	0.564395	-2.11245	0.0346478	0.1438
LOC121111060	1.38105	4.31546	2.04503	2.11022	0.0348392	NA
LOC101748818	10.0083	-1.78619	0.847173	-2.10841	0.0349953	NA
LOC124418102	28.3811	1.39348	0.663284	2.10087	0.035652	0.146277
F2RL2	46.4417	-1.31954	0.628113	-2.10081	0.0356579	0.146277
PKD2L2	26.7632	-1.02729	0.489163	-2.1001	0.0357202	0.146445
GLDN	33.5737	-1.56886	0.747482	-2.09887	0.0358288	0.146651
LOC107052719	40.7656	1.93819	0.92354	2.09865	0.0358478	0.146651
VWC2	26.665	-1.19794	0.571474	-2.09624	0.0360613	0.147255
FOXE1	108.741	-1.41943	0.677464	-2.09521	0.0361526	0.14743
TUBA3E	9.24107	-1.45092	0.692514	-2.09516	0.0361571	NA
CTLA4	32.5606	-1.62844	0.77753	-2.09438	0.0362263	0.147658
CFAP70	36.2781	1.07516	0.513632	2.09325	0.0363266	0.147747
BDKRB1	4.30797	-3.36521	1.60877	-2.09179	0.0364574	NA
PRDM1	20.3851	-1.28069	0.612627	-2.09049	0.0365734	0.148486
LOC769704	23.4566	-1.27943	0.612136	-2.0901	0.0366085	0.1485
HOXA1	29.0638	1.01857	0.487548	2.08917	0.0366927	0.14874
GMNC	8.73186	-2.37083	1.1356	-2.08774	0.0368216	NA
ENDOUL	3.33249	-3.10186	1.48738	-2.08546	0.0370279	NA
MYL1	139.164	-2.40271	1.15318	-2.08356	0.0372002	0.149927
CDHR2	8.68057	1.68482	0.808778	2.08316	0.0372365	NA
ANKRD9L	12.6881	-1.76139	0.846428	-2.08097	0.0374365	0.150356
LOC100858753	18.3483	-1.1451	0.550375	-2.08059	0.0374715	0.150453
ANK1	8.41254	-1.70117	0.817763	-2.08028	0.0375003	NA
CLVS2	22.0062	-1.77591	0.853738	-2.08016	0.0375109	0.150567
HMCN1	719.193	-1.00127	0.481921	-2.07767	0.0377397	0.151134
UPK3BL	5.74846	-3.72004	1.79081	-2.07729	0.0377743	NA
TNX	3.20748	-3.29403	1.58608	-2.07683	0.0378169	NA
ALOX5AP	205.48	-1.21185	0.583974	-2.07518	0.0379699	0.151748
LOC124418383	4.75881	2.00004	0.965062	2.07245	0.0382236	NA
LGI2	883.934	1.20673	0.583031	2.06975	0.0384756	0.152855
LOC107053787	15.3199	-2.19429	1.06042	-2.06926	0.0385215	0.152855
SH3TC1	2.31431	3.69034	1.78365	2.06898	0.0385475	NA
CELF3	20.2804	1.37596	0.665551	2.0674	0.0386967	0.152926
LOC121110162	3.07503	-3.11463	1.50809	-2.06528	0.0388967	NA
ARX	10.1325	-1.54266	0.747003	-2.06513	0.038911	0.153465
LOC101748511	22.5746	1.0729	0.519831	2.06395	0.0390228	0.153818
LOC121107638	3.43672	2.3659	1.14702	2.06266	0.0391453	NA
RAB2B	8.72884	-3.10732	1.50671	-2.06232	0.0391774	NA
LIME1	2.82741	2.63683	1.28032	2.0595	0.0394464	NA
LOC121110770	4.30708	-2.52075	1.224	-2.05943	0.0394526	NA
MEOX1	13.6204	-1.80152	0.875396	-2.05794	0.0395956	0.155233
ELF3	11.6522	-2.13353	1.03721	-2.057	0.0396864	0.155501
LOC121110624	16.1394	1.14191	0.55623	2.05295	0.0400774	0.156303
LOC121107526	30.1789	1.45949	0.71106	2.05256	0.0401153	0.156303
LOC107054397	7.47693	1.46205	0.712539	2.05189	0.0401804	NA
ADORA1	2.73951	-4.02487	1.96159	-2.05184	0.0401851	NA
DDX4	9.89664	-3.04044	1.48437	-2.04831	0.0405297	NA
EFHC1	167.877	2.78012	1.35762	2.04779	0.0405808	0.157364
KIF26A	172.098	-1.01365	0.495025	-2.04768	0.0405912	0.157364
LOC121109727	72.5494	-1.14314	0.558493	-2.04684	0.0406739	0.157493
SELENOP2	1129.31	1.54039	0.75263	2.04668	0.0406893	0.157508
FSHR	6.90788	-1.87699	0.917098	-2.04666	0.0406914	NA
COL17A1	22.3646	-1.83811	0.898671	-2.04536	0.0408191	0.157764
PTGFR	58.4746	-1.13614	0.555788	-2.0442	0.0409343	0.158055
KIAA1644	25.5302	-1.13473	0.555158	-2.04398	0.0409553	0.158055
HAUS3	102.246	-1.03106	0.50489	-2.04215	0.041137	0.158486
RNF182	15.1605	-1.39895	0.685372	-2.04116	0.0412348	0.158546
LOC124418131	5.62357	2.33515	1.14442	2.04047	0.0413035	NA
LOC112531351	2.41769	3.07968	1.51096	2.03822	0.041528	NA
BATF	21.395	1.24312	0.610135	2.03746	0.0416041	0.159529
PDE11A	33.2844	-1.3815	0.679355	-2.03354	0.0419981	0.160638
SST1	5.71715	-2.70914	1.33223	-2.03353	0.0419988	NA
NTSR1	4.1895	-2.99809	1.4745	-2.03329	0.0420234	NA
LOC112530578	6.72156	1.5273	0.751447	2.03247	0.0421056	NA
BDNF	157.417	-1.12857	0.555358	-2.03215	0.042138	0.160994
LOC124417663	35.5556	-1.30038	0.640189	-2.03125	0.0422297	0.161097
LOC101751389	21.7502	-1.28668	0.633526	-2.03099	0.0422561	0.161097
CD14	53.4571	1.04355	0.513819	2.03097	0.0422583	0.161097
POU4F1L	5.71663	2.26265	1.11517	2.02897	0.0424611	NA
LOC107051651	5.5668	-2.21097	1.09029	-2.02787	0.0425734	NA
KLB	3.6994	-2.23104	1.10046	-2.02737	0.0426246	NA
EVPL	18.1186	-3.3899	1.67353	-2.0256	0.0428062	0.162478
LOC121107079	2.13401	2.67975	1.32301	2.02549	0.0428172	NA
C8orf34	31.0317	-1.10014	0.543344	-2.02476	0.0428917	0.162658
F12	1.6855	-3.36414	1.66233	-2.02375	0.0429961	NA
SERPINB10A	1.46274	-3.8422	1.89975	-2.02247	0.0431277	NA
MATK	34.485	1.23585	0.611245	2.02186	0.0431906	0.163495
LOC417962	62.9015	-2.3607	1.16803	-2.02109	0.0432708	0.163557
FGF1	25.5742	-1.41965	0.702893	-2.01973	0.0434112	0.163863
LOC121107750	39.8798	1.17487	0.581948	2.01886	0.0435015	0.163943
HAND1	9.75142	-2.56541	1.27231	-2.01633	0.043765	NA
CHRD	798.065	-1.01734	0.504548	-2.01633	0.0437653	0.164568
LOC770705	119.05	1.43537	0.7123	2.01512	0.043892	0.164657
LOC101751866	21.8716	1.73971	0.863345	2.01508	0.0438957	0.164657
OASL	161.405	-1.29173	0.64212	-2.01166	0.0442555	0.165736
LOC101749628	4.35178	-3.54498	1.76457	-2.00898	0.0445398	NA
PKDREJ	12.8116	-1.17039	0.582763	-2.00835	0.0446063	0.166817
LOC107053980	330.2	1.04468	0.52024	2.00806	0.0446365	0.166846
LOC112530443	28.7741	1.0164	0.506443	2.00693	0.044757	0.167074
SHANK2	2.88837	-3.16262	1.57828	-2.00385	0.0450866	NA
GIPC3	2.30398	3.52408	1.75992	2.00241	0.0452409	NA
LOC107054313	3.42794	-2.65952	1.32832	-2.00217	0.0452666	NA
DPEP2	17.3966	-1.45824	0.729252	-1.99964	0.045539	0.168992
CALB2	119.775	-2.43119	1.21702	-1.99766	0.0457534	0.169415
LOC107049794	9.62091	1.24565	0.623833	1.99676	0.0458511	NA
LOC428870	9.70161	-1.96283	0.983812	-1.99513	0.0460288	NA
LOC107054117	25.3762	-1.1441	0.573613	-1.99454	0.0460926	0.170488
ABCB5	14.9517	-1.28142	0.642634	-1.99402	0.0461504	0.170644
NEBL	178.44	-1.022	0.512761	-1.99313	0.0462471	0.170831
AGBL1	2.3318	2.96426	1.48877	1.99108	0.0464721	NA
LOC112532355	9.37219	-1.80872	0.909032	-1.98972	0.046622	NA
LOC112532057	44.1099	1.40448	0.705882	1.98968	0.0466266	0.171727
MAP3K8	9.12134	-1.55926	0.783683	-1.98966	0.0466285	NA
LOC124418334	7.12968	-1.88265	0.947285	-1.98741	0.0468767	NA
CORO2B	80.8584	-1.04536	0.526099	-1.98701	0.0469214	0.172445
CILP	42.7466	-1.00509	0.50638	-1.98486	0.04716	0.172953
NLGN4Y	17.6984	-1.45446	0.732942	-1.98441	0.0472106	0.173047
SYNDIG1L	41.4888	-1.14969	0.579922	-1.98249	0.0474244	0.173416
GNG11	158.722	-1.29944	0.655577	-1.98214	0.047464	0.173497
SH3GL2	39.2837	-1.04618	0.527951	-1.98158	0.0475264	0.17356
LOC107057438	8.16958	1.50094	0.758018	1.98008	0.0476946	NA
ARHGAP36	3.23379	2.20933	1.11635	1.97906	0.0478091	NA
LOC112530237	13.4543	1.23938	0.626299	1.97889	0.0478285	0.174156
ASB2	35.3989	1.19187	0.602353	1.97869	0.0478512	0.174172
LOC124418333	3.86078	-2.31278	1.16911	-1.97825	0.0479008	NA
LMOD3	7.06724	-2.24881	1.13786	-1.97635	0.0481151	NA
LOC419080	16.4336	-1.8445	0.935801	-1.97104	0.0487195	0.17564
GALNT14	56.4235	-1.62762	0.826028	-1.97042	0.0487901	0.175802
LOC101748751	12.6996	-1.6747	0.850323	-1.96949	0.048897	0.175872
LOC101751160	4.56588	1.94358	0.98712	1.96894	0.0489596	NA
INHBE	16.1458	1.5511	0.788142	1.96804	0.0490634	0.176235
SNCA	50.1761	-1.2839	0.65258	-1.96741	0.0491355	0.176402
LOC107053999	6.43581	1.80627	0.91935	1.96473	0.049446	NA
UGT8	4.94564	-1.95677	0.996568	-1.96351	0.0495873	NA

## Sheet: Chondrogenic_gene express
	D03RPMA	D03RPMB	D03RPMC	D06RPMA	D06RPMB	D06RPMC	D36RPMA	D36RPMB	D36RPMC	controlA	controlB	controlC
ACAN	16.2879	16.0377	14.8381	17.5925	17.4115	17.129	15.6071	16.1991	13.7434	15.3965	17.3375	16.238
ADAMTS12	8.83586	8.82599	9.0338	7.43953	7.22314	7.88022	8.52728	8.78361	8.85134	8.30358	7.14746	8.55647
ADAMTS7	7.09107	7.30224	6.8807	7.37431	7.0678	7.48506	7.30474	7.19693	7.09973	6.94407	7.09927	7.08859
ADARB1	7.47553	7.70416	7.04751	7.29594	7.25047	7.04466	6.8473	7.83146	7.10847	7.30297	7.65318	7.23054
ADIPOR1	10.4891	10.529	10.2284	11.7265	11.5024	10.9863	10.2788	10.5796	9.69426	10.2763	11.4736	10.578
ADIPOR2	10.9862	10.8915	10.3686	11.1706	11.0879	10.7784	10.6389	10.8647	10.7425	10.974	10.8586	10.9151
ADRB1	4.04335	3.98769	4.39814	3.99952	4.09153	4.0233	4.12717	3.33394	4.47413	3.33394	3.33394	3.77122
ANXA6	12.0546	12.1868	12.1449	13.0868	12.6757	12.4194	12.1758	12.2567	12.194	12.1443	12.3346	12.1237
ARID2	8.30699	8.3854	8.21092	7.98589	7.95046	8.08139	7.77979	8.43027	8.43346	8.06648	8.36766	8.28551
ARID5A	9.33182	9.43003	10.0972	9.85244	9.71975	9.74435	9.92697	9.36013	9.44588	9.40811	9.67748	9.49027
ATF2	9.28656	9.20304	9.0599	8.92585	8.6983	8.88511	9.10418	9.33545	9.53243	9.29579	8.88604	9.18938
AXIN2	6.66185	6.75066	6.91566	6.51002	6.22419	6.4037	7.0998	6.83307	6.91261	6.46285	6.10287	6.46093
BBS12	7.37063	7.32144	7.68134	7.00677	7.16685	6.88085	7.75211	7.41759	7.39923	7.54305	7.585	7.64257
BBS2	9.52934	9.50863	9.62074	9.67101	9.22518	9.00201	8.95763	9.51104	8.52405	9.04089	9.90092	9.60714
BMERB1	7.7227	7.96195	8.00576	6.9308	7.20462	7.25973	7.75211	7.88355	8.19688	7.98758	7.32546	7.8381
BMP2	8.18473	8.18397	8.36133	7.45763	8.21306	8.5567	8.16267	8.2304	8.22917	8.14128	7.79266	8.29413
BMP2K	8.44051	8.47928	7.84067	8.72813	9.13799	9.00201	7.89817	8.60575	8.34785	8.74137	8.61975	8.44873
BMP4	8.41618	8.63527	9.07278	9.22615	9.71161	10.7842	9.46703	8.65979	8.48782	8.31285	8.95773	8.57072
BMP5	6.42883	7.14578	5.77242	4.46761	4.5491	5.17487	6.16778	6.9248	5.86341	6.51255	4.89336	6.39755
BMP6	8.31453	8.54318	7.18735	7.61102	8.03126	9.51833	6.65002	8.3044	6.99043	7.48669	8.74351	8.44486
BMP7	5.96551	6.44462	5.37997	5.6381	4.85739	5.27256	6.18895	6.39185	5.5284	6.60698	6.38928	6.00737
BMP8A	10.7461	10.858	10.9791	11.2748	12.2761	12.3256	11.6842	10.9177	10.7334	11.2283	10.8096	10.9297
BMPR1A	8.97317	8.96428	8.72016	7.83505	8.1898	8.15458	8.58718	9.09683	9.28065	9.2116	8.15405	9.03101
BMPR1B	8.48128	8.07912	7.66098	8.63601	9.11102	9.11625	7.85978	8.1334	7.56049	7.95832	9.0665	8.48303
BMPR2	9.75796	9.65905	9.33251	8.78999	8.91796	9.23339	8.84113	9.62744	9.59255	9.4253	8.84299	9.50332
CDH2	6.9227	7.32779	8.61842	5.79366	6.04538	6.90949	7.54983	7.12157	8.09544	7.0482	5.63303	6.99611
CDH20	4.04335	4.50531	4.7502	3.33394	4.09153	3.33394	4.44245	4.5372	4.47413	3.97674	3.94782	4.46604
CDH22	4.04335	4.2509	3.77658	3.99952	4.09153	4.50677	4.12717	4.46334	3.74623	3.33394	4.60455	4.19885
CDH23	4.99577	4.87474	5.54503	4.70609	4.68332	4.8231	5.71753	4.84292	5.22278	5.01261	5.28041	4.94844
CDH7	7.92366	7.74732	7.47122	7.03121	7.10825	7.79115	6.82075	7.70845	7.16821	7.40214	7.35855	7.55193
CFH	4.47419	4.98658	4.80829	4.14561	4.2055	4.0233	5.08037	4.84292	5.60761	4.59014	4.9431	4.46604
CHADL	10.1437	9.89012	8.96915	11.3388	11.8436	11.1826	9.77397	9.97241	8.70416	9.37753	11.321	10.1971
CHRDL2	10.9642	10.4887	11.6156	10.8581	10.1846	10.6218	9.08493	10.0939	8.86681	7.94047	13.0739	10.9584
CHSY1	11.8057	11.5099	11.2765	12.0758	11.688	11.5246	11.2462	11.5304	10.8655	11.4607	12.1309	11.7279
COL10A1	10.2438	9.58448	10.1757	10.5519	11.7253	13.4334	9.37266	9.54731	7.95766	9.20415	10.4203	10.2288
COL1A1	16.3638	16.423	17.4814	16.6477	15.6982	16.2896	17.4719	16.4526	16.4015	15.9673	16.3163	16.4832
COL1A2	16.5911	16.7909	17.147	16.2113	15.0524	15.367	16.8818	16.6734	16.5311	16.1321	16.3827	16.6277
COL27A1	13.1048	12.7064	12.7545	13.7008	14.23	13.8064	13.14	12.7842	11.9786	12.5954	13.7659	12.922
COL2A1	11.1552	10.95	9.88441	12.5532	12.6296	12.3582	11.1615	11.318	9.20563	10.25	12.1717	10.8798
COL3A1	12.9852	13.3616	12.5941	14.0112	13.1075	12.0772	12.7987	13.5191	12.1698	13.1715	13.3428	12.9154
COL9A1	15.6831	15.4548	13.8428	16.5411	16.7759	16.5301	14.6376	15.5711	14.3859	15.1361	16.3833	15.6671
COMP	13.0232	12.6727	10.7706	13.2336	13.7982	12.6742	11.9302	12.828	10.4806	12.2388	13.261	12.9508
CREB3L2	13.0671	12.9031	12.5246	13.0492	13.3925	13.2496	12.797	12.9536	12.5707	12.9829	12.9934	13.0114
CSGALNACT1	11.7425	11.4998	10.6606	11.2678	11.3127	11.1767	10.3519	11.5376	10.0775	11.1962	11.4297	11.6604
CTNNB1	13.3869	13.3684	12.4543	13.221	13.8299	13.6122	12.7465	13.4966	13.3907	13.873	12.5597	13.3483
CTSK	11.3625	11.3299	12.3276	11.8314	11.0269	11.2522	12.2022	11.2893	11.2877	10.8759	11.4694	11.456
CYTL1	15.2127	15.1698	14.0841	13.9466	13.9405	13.8004	14.8143	15.1374	14.0103	14.9716	14.0538	15.2528
DDRGK1	9.25948	9.24372	9.87709	9.41346	9.55852	9.68389	10.1405	9.27399	9.5485	9.37753	9.10587	9.15671
DICER1	8.93944	8.97035	9.26006	8.63997	8.83946	9.39802	9.17092	9.11145	9.25542	9.1765	8.84008	8.89612
DLX2	4.15043	3.98769	4.09477	4.37306	4.6184	4.0233	4.12717	5.03839	4.90927	4.59014	4.38205	3.77122
DYNLRB1	9.77172	10.005	9.99405	9.06185	9.04259	9.38795	9.50891	9.99622	10.0083	9.97745	9.21341	9.82029
EDN1	6.06043	6.03689	8.20625	5.25786	5.14184	6.48256	7.50072	6.02335	5.35391	5.50468	5.9997	6.33118
EFEMP1	11.7211	11.9302	11.267	10.4732	10.5756	11.4185	10.9604	11.8373	10.8649	11.4654	10.8644	11.7151
EIF2AK3	8.85924	8.84595	8.56836	8.48135	8.24502	8.23553	8.23438	8.83148	8.33678	8.26588	8.84881	8.60919
ELAPOR1	5.90524	5.54778	6.2338	6.79442	7.22314	7.07022	6.47304	5.60678	6.13182	5.571	7.43032	5.66787
ELAPOR2	5.03671	5.2127	5.10578	4.95869	5.18332	5.5273	5.17419	4.9925	5.03663	5.63414	4.53591	5.12921
EP300	9.77035	9.68758	10.1382	9.89609	10.0785	10.1717	10.1629	9.83096	9.74254	9.67203	10.0808	9.66636
EPYC	10.4949	10.3705	8.46661	11.1863	11.5916	10.8861	9.51714	10.7457	9.47811	10.9273	9.93546	10.4568
EXT1	10.8055	10.8109	10.6943	10.5717	10.3573	10.374	10.7222	10.6679	10.8808	10.7184	10.5374	10.7753
FGF18	4.8159	5.27034	5.41471	4.26722	4.2055	3.33394	5.83122	5.1664	6.77629	5.47022	4.53591	4.38571
FGF2	9.62791	10.0846	9.55986	8.01058	7.5359	6.99212	8.8895	9.80573	9.04728	9.26509	8.57835	9.66636
FGF22	5.11461	5.27034	5.57567	5.79366	5.88824	7.12001	5.41949	5.3885	5.41472	5.06196	6.16126	4.99627
FGF9	5.38477	5.24185	5.41471	4.70609	4.5491	4.0233	4.60422	5.31872	4.99569	4.90723	5.51556	5.2104
FGFR1	12.5267	12.3879	12.431	12.5272	12.5882	12.2407	12.1634	12.3358	12.2822	12.0861	12.5208	12.3834
FGFR1OP	7.22568	7.32144	7.21561	6.73598	6.64035	7.01863	6.88623	7.29447	7.3921	7.13477	7.06955	7.47808
FGFR1OP2	8.32577	8.46788	8.22945	8.04683	7.95046	8.06882	8.12002	8.34209	8.35518	8.499	7.67301	8.29841
FGFR3	13.1136	12.6838	11.6422	13.7456	13.7004	13.4208	12.4426	12.8383	10.8403	12.7843	13.6102	12.95
FRZB	14.753	14.3487	13.9157	14.1101	13.7676	13.8326	13.3527	14.32	13.7656	13.9197	14.4924	14.7333
GDF11	6.16633	6.42084	5.54503	6.4565	6.58381	7.36657	6.16778	6.65671	7.00924	6.85747	6.12261	6.34807
GDF15	9.24771	9.13078	9.44572	10.6176	10.8676	9.80238	10.0834	9.42981	9.73974	9.76271	9.70977	9.33416
GDF2	7.18496	6.97815	7.06834	5.73358	5.83981	5.86573	6.40274	6.58799	6.07855	5.91165	5.84084	7.02761
GDF3	7.39937	7.01801	7.12909	8.15043	8.11765	7.72855	7.26603	7.17846	6.95205	7.0482	8.35953	7.24844
GDF5	9.01309	9.01999	8.07915	8.19418	8.05721	8.1306	8.7072	8.95007	8.8252	8.76182	8.86611	9.04892
GDF6	6.84096	7.37142	8.60429	6.40086	6.53986	5.80453	8.7036	6.93587	7.74509	7.42803	7.65318	7.03796
GDF7	7.55425	8.40347	6.6367	7.7274	7.11818	7.28175	7.95389	8.23931	6.76524	7.56654	8.28426	7.84398
GDF9	4.86358	5.05561	4.96648	4.37306	4.96004	4.50677	4.97865	5.03839	4.24383	4.7283	5.03666	5.08651
GLG1	11.7557	11.6601	11.5197	12.2225	12.1742	12.0024	11.6425	11.6877	11.2728	11.3676	12.133	11.6737
GLI2	10.0189	9.92388	9.8263	9.49654	9.2411	9.28858	9.74096	9.757	10.1509	9.64661	9.62933	9.90561
GLI3	8.2956	8.43896	8.25681	7.74223	7.67665	7.21466	8.22435	8.00347	8.42999	8.22226	8.14462	8.36535
GNAS	10.6972	10.846	11.9595	10.3336	10.6877	11.5084	11.7266	10.7261	11.089	10.7219	10.7323	10.8669
GOSR1	9.75104	9.82906	9.60841	9.63777	9.27904	9.3365	9.19934	9.7539	9.16034	9.60573	9.9838	9.68284
GOSR2	10.1905	10.2164	9.63817	9.65155	9.41756	9.64213	9.39069	10.1934	9.79734	10.0868	10.0446	10.1739
GRB10	9.25165	9.37005	8.77793	8.82517	8.87196	8.65241	8.67075	9.24557	8.89473	9.33269	8.85748	9.20316
GRB14	4.32757	4.55934	4.47932	4.63264	3.95484	4.0233	4.44245	4.29514	4.47413	3.97674	4.38205	4.46604
GREM1	9.1709	9.44464	9.37679	8.77926	8.4311	9.48091	8.79447	9.0394	8.42303	8.63084	9.21566	9.1708
GRID2	5.84217	5.57029	5.60562	5.98514	5.88824	5.67311	5.77557	5.71699	5.96541	5.69441	6.06252	5.94142
HAND2	9.97797	9.85882	11.4548	9.95126	9.59967	9.99384	10.5802	9.95496	10.6375	9.744	10.0647	10.0713
HAPLN1	14.861	14.72	13.3484	14.7473	15.0109	15.1671	13.7932	14.8369	13.0568	14.5061	14.7317	14.8665
HAS2	8.84889	9.09232	7.68134	7.63506	7.69662	7.25973	8.36791	9.09928	8.91719	9.37974	7.8975	8.67989
HAS3	5.11461	4.7936	4.39814	4.63264	5.00815	4.8231	4.24619	4.84292	4.32752	4.7283	4.46212	4.8464
HIF1A	12.9369	13.0973	12.5309	12.3798	12.4522	12.1587	12.4444	13.0571	12.2826	12.8979	12.8663	12.8384
HIF1AN	8.85666	8.72662	8.22945	9.11683	8.94321	8.60099	8.31692	8.64981	8.71274	8.85675	8.83129	8.7347
HMGA2	9.78534	9.99807	9.9859	8.9579	9.61371	9.80238	10.089	10.0654	9.7592	10.1694	9.04134	9.86286
HOXA11	9.60351	9.74656	10.0341	9.53317	9.57835	9.55029	9.8525	9.71456	9.85919	9.65209	9.67093	9.60541
HOXA3	8.89739	8.89573	8.04816	9.61584	9.84406	9.4425	8.10916	8.95007	8.38772	8.75843	9.55661	8.69623
HOXA5	6.9027	7.07957	7.61231	7.41194	7.87073	8.37475	7.60507	7.23317	7.52835	7.27469	7.39089	7.30084
HOXD11	9.27501	9.18401	10.3327	9.90763	10.1728	10.145	9.76708	9.29121	10.072	9.44017	10.1981	9.50332
HOXD3	7.24957	7.55554	7.42362	7.67426	8.13725	8.43472	7.67311	7.49415	7.43436	7.33071	7.87486	7.3922
HSPG2	12.7912	12.6486	12.9748	14.2236	14.0281	13.7736	13.069	12.8102	12.1381	12.1805	14.001	12.7473
HYAL1	8.95881	9.01413	9.37263	10.0601	9.48404	9.41796	9.24218	8.90324	8.38055	8.44942	9.51518	9.07913
HYAL2	8.85149	8.57542	8.37804	9.1225	9.38927	9.02169	8.96367	8.78968	9.16452	9.15348	8.39574	8.83252
ID2	12.5235	12.2962	12.6818	12.3875	11.8606	11.4576	12.3183	12.2561	11.9383	12.3919	11.9891	12.6476
IDUA	8.06459	8.42723	7.79159	7.60292	7.6564	7.74446	7.75211	8.31286	8.08665	8.08825	7.578	8.1014
IFT80	7.09107	7.46644	7.43966	6.91774	7.16685	7.16812	7.0321	7.35324	7.93336	7.23609	6.76985	6.87427
IHH	11.4915	11.2124	8.85152	14.0234	14.5915	14.5967	10.4901	11.4431	7.94313	11.3248	13.2071	11.467
IL12RB1	6.99056	7.07957	6.60839	8.33762	7.20462	7.59451	6.23034	7.2242	5.41472	6.46285	8.44265	7.02761
IMMP2L	6.07866	6.20058	5.60562	6.32307	5.88824	5.80453	5.80368	6.08527	5.94561	6.03168	5.95616	5.98573
ITGB8	8.19293	8.11979	9.55803	7.35512	6.75987	6.32014	8.59108	7.78351	8.82783	7.58965	8.82246	8.34476
JARID2	9.04742	9.09602	10.0589	8.99236	9.13556	9.52294	9.15782	8.84903	8.51426	8.55866	9.81298	9.11844
KAT2A	8.81475	8.67301	8.85152	9.68065	9.78944	9.60783	9.41732	8.88917	8.98488	9.18662	8.97909	8.71879
KPTN	8.39855	8.40646	8.18741	9.53529	9.14284	9.0411	8.55554	8.62625	9.06749	8.61219	8.78352	8.54208
LNPK	9.07209	9.13439	9.35798	8.6828	8.72766	8.72625	8.74274	8.96087	9.4234	8.83762	8.56428	9.01807
LOXL2	11.1255	11.2411	10.8286	12.2977	12.1155	12.6428	10.9011	11.0917	10.4705	10.449	12.6425	11.2381
LRP6	8.88225	8.80122	8.17312	8.42281	8.02074	8.33332	8.05359	8.71826	8.44724	8.4197	8.60951	8.75355
MAF	8.64573	8.77832	8.61137	8.49453	8.13725	8.71016	8.64844	8.68607	8.26464	8.29892	8.87753	8.71238
MAF1	10.4077	10.2526	10.0209	11.2439	10.9215	10.4654	10.1524	10.4668	10.4146	10.4321	10.4281	10.2489
MAFA	4.32757	4.17328	3.95752	3.80665	3.33394	4.29999	3.98428	3.94851	4.04331	4.11805	4.08303	3.95003
MAFB	11.1986	11.2478	12.4265	10.1008	10.864	11.8244	12.8784	11.143	12.6599	11.4685	9.64945	11.2912
MAFF	10.0788	10.0496	10.3728	10.8316	10.9321	10.1746	10.6889	10.135	10.3872	10.4501	10.6639	10.1575
MAFG	6.70879	6.64224	7.1778	7.25509	7.16685	7.25973	7.06635	6.89109	6.60077	6.7238	7.53527	6.85095
MAFIP	4.04335	4.44808	4.47932	3.80665	4.2055	4.29999	3.79573	3.77013	3.74623	4.42999	4.08303	4.60891
MAFK	9.75381	9.71677	10.7068	9.63974	9.65163	9.67564	10.5713	9.62065	9.49313	9.48594	10.1089	9.7532
MAPK14	9.60351	9.60414	9.49438	9.57096	9.44923	9.4425	9.38395	9.64763	9.58945	9.65756	9.2987	9.53635
MATN1	14.192	13.7762	11.7427	14.2214	15.6623	16.0932	13.1607	13.9931	12.3607	13.5253	14.0516	14.1263
MATN3	7.15153	7.19524	5.7191	7.45763	8.77217	6.90949	6.55625	7.35324	5.58173	7.58965	6.86541	7.26612
MBOAT2	8.61553	8.37932	7.85866	7.92873	7.72282	7.82146	7.37915	8.62285	7.24944	8.1097	8.10627	8.42539
MDK	13.5239	13.5946	14.399	13.3589	12.802	12.9667	14.1987	13.5755	14.2973	13.4431	13.3892	13.6736
MEF2C	8.52093	8.95206	9.24649	8.77567	8.78154	9.74829	9.31952	8.94191	8.92459	9.11692	8.4806	8.6195
MEF2D	9.96127	9.82236	10.4714	9.80213	9.56576	9.7404	10.5333	9.94003	9.91973	9.70934	9.62933	9.79322
MGP	12.4218	12.3068	12.9361	12.0849	12.7602	13.3651	13.3522	12.3054	12.6806	12.416	11.0755	12.5691
MIA3	9.99683	9.9931	10.3284	10.21	10.4878	10.4654	10.2727	10.0465	9.95149	9.67562	10.3927	9.96746
MID2	8.32577	8.1629	8.04816	8.87303	8.01546	7.76019	8.07049	8.43415	7.49549	8.0332	8.25827	8.27249
MKKS	8.83847	9.00232	8.65656	8.14486	8.24953	8.38492	8.48592	8.98223	8.9943	8.87251	8.64336	8.92135
MKX	10.0085	10.219	10.038	8.37135	8.35786	8.34379	9.08493	10.1049	10.4172	9.78618	8.9949	9.9182
MMP13	9.90498	9.91866	9.37055	8.39497	8.38679	9.76784	9.90362	9.78309	11.1513	10.172	7.8634	9.87007
MMP2	13.0623	13.3283	13.1744	11.4529	11.0177	11.3462	12.6732	13.2555	13.0239	12.9355	11.6362	13.0248
MMP23A	7.84765	7.92068	8.11947	7.04328	7.13785	7.28175	7.79344	7.93383	8.09544	7.92845	7.21231	7.77788
MMP24	8.3032	8.58337	8.8365	7.90917	8.28069	8.58344	8.95763	8.46104	8.46768	8.50305	8.16808	8.35715
MMP27	4.24388	4.50531	4.68883	4.26722	4.80237	5.74042	5.21854	4.60591	5.03663	4.6615	4.46212	4.54007
MMP28	5.50099	5.27034	6.05465	4.77482	5.00815	5.67311	5.62546	5.51765	6.85131	5.60294	4.84135	5.2866
MSRB1	8.59091	8.73854	8.47051	9.23402	8.80926	8.61834	8.74625	8.70226	9.21975	9.02688	8.68945	8.70917
MSX1	10.1437	9.87725	10.9283	11.6214	10.7738	10.7995	11.4598	10.1278	11.1665	10.6777	10.5147	10.2621
MSX2	8.75505	8.65803	9.6842	8.89968	8.75326	9.20499	9.87829	8.61261	10.0885	8.65655	8.39971	8.90458
MUSTN1	6.18322	6.59006	6.79561	5.57041	4.74448	4.95241	6.93654	6.70937	5.98492	6.6666	5.35211	6.34807
MYCN	7.69403	7.86953	7.16819	7.23421	7.76125	7.19158	7.64327	7.91726	8.64858	8.33122	7.19408	7.58043
NCAM1	8.67532	8.63527	8.9101	7.38381	7.26841	8.21286	8.72508	8.65315	9.37737	8.6925	7.81663	8.54929
NFAT5	10.551	10.4795	10.3914	10.1544	10.4628	10.7842	10.2992	10.3949	10.0697	10.2146	10.5964	10.3275
NFATC1	10.937	11.1791	10.8362	10.3969	9.81701	9.40802	10.3381	11.0481	11.0239	10.7383	10.7931	10.756
NFATC2	9.08757	8.79438	9.12069	7.60292	6.65414	6.99212	8.76711	8.75597	8.89473	8.99558	7.76213	8.92413
NFATC3	10.8848	10.9859	10.6632	10.1165	10.1963	10.1978	10.6944	10.9315	11.18	10.9886	10.2174	10.7285
NFIB	11.2879	11.2631	12.8702	10.4732	10.9432	11.0531	12.8161	11.0997	12.3864	11.4413	10.9405	11.3424
NID2	11.4059	11.3931	11.137	11.5491	11.0497	10.7861	11.5045	11.5907	11.1748	11.3052	10.7045	11.3913
NKX3-2	11.7097	11.3919	10.9798	13.3367	13.1574	12.6549	11.4747	11.5268	10.8935	11.4855	12.4516	11.7492
NOG2	8.80675	8.86563	8.6497	10.0922	9.33309	10.2122	8.68178	9.0546	8.68684	8.8117	10.0647	8.70594
NOVA1	6.99999	6.87766	7.02636	6.70582	7.04714	6.69567	6.3846	6.91366	6.88229	6.73775	6.57119	6.50665
NPPC	5.77602	5.83282	6.28873	6.30293	6.75987	6.13633	6.12445	5.54804	5.82037	5.80739	6.27115	5.69517
NPTN	10.0799	9.99012	9.47123	9.60576	9.63624	9.70433	9.12588	9.76626	9.63681	9.49817	9.64277	9.7532
NSMAF	8.33322	8.47644	8.44695	7.75691	8.03126	7.90873	8.10916	8.38685	8.09981	8.21238	8.39971	8.38967
OPTN	9.01541	9.12716	8.66679	9.01995	8.86023	8.9413	8.68178	9.12592	8.82256	9.14572	8.78958	9.04127
OSR1	5.11461	5.54778	6.07574	5.25786	5.44067	4.6768	5.9611	4.94476	6.40027	5.24149	5.51556	5.52229
OSR2	8.28027	8.84595	8.38219	9.55428	7.93934	6.36255	9.09596	8.86061	8.03735	9.00418	9.39916	8.42539
PAX7	3.74625	3.98769	3.95752	4.14561	3.33394	3.33394	3.98428	3.77013	3.33394	3.33394	4.08303	3.77122
PBXIP1	8.3771	8.42723	8.90435	9.55638	9.64139	9.49974	9.05697	8.50968	8.12577	8.20742	9.00275	8.51654
PCDH7	6.14924	6.18648	6.77033	5.98514	6.44763	6.36255	6.69467	6.23797	7.61044	6.24431	5.48448	6.24352
PCID2	9.8042	9.76181	9.5562	9.57303	9.69685	9.67977	9.70899	9.81022	9.93692	9.96428	9.66271	9.8527
PITX1	9.7921	9.85007	9.89604	9.7054	10.2297	9.92585	9.95451	9.86872	9.93692	9.80107	9.77837	9.88011
PKD1	9.06764	8.80575	10.0328	8.88975	9.24562	9.37781	9.61241	8.85194	9.04275	8.55084	9.29018	8.88191
POC1A	7.67655	7.44909	7.68807	7.43039	7.56517	7.57684	7.69509	7.45638	7.68809	8.0332	7.49123	7.60838
POR	9.31125	9.25703	9.23965	9.70351	9.9067	9.54577	9.52328	9.46626	9.22375	9.28406	9.359	9.32158
PRKCA	10.9266	10.9074	10.2892	10.9802	11.3159	11.5429	10.2727	10.9444	10.3167	10.8961	11.1007	10.8436
PRKG2	7.64094	7.46644	7.76003	7.57832	7.60095	7.30343	7.3331	7.42543	6.89247	6.88275	8.18657	7.6358
PRRX1	12.627	12.7778	13.6553	12.4932	11.9997	11.891	13.7857	12.7379	13.332	12.9172	12.2263	12.7406
PRRX2	11.7257	11.6994	11.7749	11.8232	11.297	11.0258	11.9402	11.7423	11.9211	11.9111	10.9635	11.7694
PTH2R	10.39	10.4414	10.6876	10.1264	10.3635	11.9665	10.6209	10.3889	10.4595	10.2846	9.72407	10.2255
PTHLH	8.60019	8.56475	7.59809	8.04683	7.33799	6.0863	7.95995	8.38685	7.44817	8.2611	9.0388	8.67989
PTN	14.7333	14.9655	14.5766	12.9727	12.3947	11.3733	13.6099	14.7892	13.8118	13.9671	13.8241	14.6423
PTPN11	9.62336	9.68758	9.09062	8.80063	8.695	8.57458	8.58326	9.63757	9.8579	9.64661	8.73726	9.42122
RARA	10.6776	10.6309	10.548	11.4545	10.9038	10.6704	10.5272	10.7751	10.5129	10.707	11.1344	10.7738
RARB	9.95164	10.003	9.61899	8.98305	8.4311	8.72625	9.3359	9.93457	9.96711	9.84483	9.16531	9.87438
RB1	9.51306	9.36238	9.39536	9.38781	9.15729	9.27771	9.4239	9.56157	9.61866	9.67921	9.1746	9.33207
RB1CC1	8.65764	8.82599	9.4298	8.34734	8.03649	8.4249	8.87035	8.80774	8.67224	8.57416	8.62314	8.64666
RFLNA	12.5316	12.2075	11.5876	11.4774	12.0966	12.2793	11.1984	12.1392	11.4738	11.6557	12.1703	12.4188
RFLNB	11.9079	12.0561	12.107	12.004	11.1337	11.4073	12.3532	12.0961	12.4665	12.3015	10.5659	12.0752
ROR2	7.95297	7.94146	7.43166	7.12502	7.2949	7.16812	7.47552	7.97708	7.65872	8.01057	7.24809	7.56625
RSPO2	8.43706	8.58864	8.6324	6.73598	6.06643	6.66231	8.68909	8.45723	8.75214	8.13606	7.85185	8.26812
RUNX1	10.1362	10.0352	10.4567	9.50957	9.70835	10.2791	10.3782	9.8957	10.3899	10.0388	9.47441	10.1071
RUNX1T1	9.78127	9.51971	10.4597	10.4809	9.99248	9.89062	10.4172	9.31034	9.94907	9.36423	10.5356	9.64801
RUNX2	10.2837	10.3751	10.4149	10.4598	10.9236	11.8383	11.2388	10.3484	10.0314	10.6033	10.1484	10.38
RUNX3	6.66185	7.07957	5.74603	7.57003	7.89397	7.23737	7.38818	7.24209	7.18483	7.37577	6.6806	6.79091
SATB2	6.58837	7.16718	6.53503	6.26175	6.2427	7.30343	6.36622	7.06232	7.70543	7.68571	4.72945	6.60789
SCARB1	7.59825	7.48357	7.64724	8.45012	8.2982	8.22424	7.9478	7.53096	7.50212	7.38461	7.98995	7.53746
SCUBE2	10.6994	10.0525	9.04691	9.8039	9.51055	7.991	9.20189	10.1073	9.45954	9.76608	10.1114	10.5531
SCX	8.8999	9.31703	10.8932	7.49317	6.43166	6.55723	10.3087	9.24115	10.0049	8.9927	8.00567	9.13531
SERPINH1	15.7707	15.6589	14.7	16.4974	16.475	16.0655	15.1535	15.8149	15.2519	15.6909	16.062	15.7418
SFRP2	11.8844	12.1492	12.2356	11.5829	10.2658	9.688	11.7874	11.9422	11.7622	11.4967	12.5762	12.012
SHOX2	6.35661	6.18648	6.70509	5.16605	5.56748	5.17487	6.75209	6.37557	6.42871	6.3759	5.1234	6.29677
SIK3	8.40209	8.3171	8.50514	9.05	9.13799	9.17015	8.54752	8.32963	8.05096	8.39372	9.07644	8.35303
SIX2	10.6555	10.4951	11.1745	10.581	9.1998	9.32599	11.48	10.5307	11.1355	10.9704	10.0255	10.8553
SLC39A8	10.1309	10.3231	8.85152	10.0452	9.44531	9.39802	8.1415	10.3849	7.27293	9.66662	10.1752	10.1397
SMAD1	9.7676	9.86426	9.17902	9.75366	9.34366	9.14644	8.97566	9.89006	9.15825	9.74571	10.0177	9.82327
SMAD3	12.1909	11.851	11.8218	12.1898	12.0124	11.2784	11.9516	11.9503	12.1856	11.9379	11.4053	12.083
SMAD5	9.49161	9.69494	8.93005	8.70186	8.4071	8.47337	8.65591	9.70496	9.53082	9.55002	8.75903	9.23927
SMAD6	10.9296	10.9556	11.7769	10.5508	10.7986	11.316	11.2961	10.9383	11.029	11.2824	10.3411	10.9832
SMAD7	9.85547	10.0148	10.2969	9.27276	8.80315	9.23901	9.71615	9.99097	9.45272	9.7233	9.61405	9.80381
SMAD7B	6.63778	6.74114	6.84485	6.13035	6.4945	6.32014	6.65002	7.01098	6.86171	6.91986	6.23547	6.68924
SMAD9	9.08537	9.07175	9.57442	8.22086	7.79251	7.991	8.83785	8.99805	9.02907	8.90044	8.03149	9.07663
SMPD3	7.05533	7.47788	5.66357	7.9352	8.34949	9.98384	7.38818	7.68253	6.66173	8.09364	7.8047	7.2215
SNAI1	11.8582	11.7663	11.1468	12.2705	11.8495	10.9109	11.7429	11.7652	11.4586	12.0633	11.2607	11.9257
SNAI2	11.1099	11.4144	11.0156	10.2376	9.6328	10.0524	10.7626	11.2219	11.2091	11.4055	10.0074	10.9945
SNX19	7.6824	7.42564	7.85866	7.96709	8.2585	8.25784	8.03074	7.51635	7.68227	7.62736	8.01087	7.38413
SOX5	10.9785	10.8629	10.8011	10.9739	11.0256	11.0815	11.2035	10.8068	10.1821	10.6579	11.135	10.9255
SOX6	10.1699	9.93944	9.47123	9.72602	9.8321	9.87988	9.71437	9.9332	9.16452	9.91038	9.82629	10.1205
SOX9	13.6232	13.3792	13.6983	13.707	13.1894	13.082	13.6735	13.4132	12.6998	13.1147	13.7816	13.6563
SRF	9.8874	9.84787	10.1047	10.063	10.0556	10.0005	10.3905	9.94003	10.2603	10.0162	9.67421	9.94441
SRFBP1	7.74522	7.90806	7.89397	7.22366	7.27729	7.82146	7.85328	7.89488	8.05547	7.96422	7.44579	7.58747
STC1	8.2956	8.48212	8.84252	7.15866	6.024	5.80453	9.09596	8.49117	7.77823	8.20244	8.62314	8.27684
SULF1	9.27694	9.00627	8.72016	10.1264	9.70835	8.84148	7.84676	9.18468	8.08665	8.90657	10.0547	9.31525
SULF2	8.34799	8.4154	8.15868	7.27566	7.76756	7.07022	7.82699	8.51702	8.29546	8.4197	7.61949	8.32388
TAPT1	7.58582	7.71869	7.70806	6.99438	6.82216	7.12001	7.31426	7.54542	7.52835	7.44504	7.16629	7.47808
TERB1	5.18783	5.6567	5.34427	4.70609	5.3723	4.8231	4.97865	5.60678	5.86341	5.96093	4.78682	5.91871
TGFB1	11.5573	11.651	11.8852	13.3662	13.1677	12.8025	12.6152	11.8329	11.7152	12.2155	12.2907	11.7083
TGFB2	11.6819	11.7003	12.4422	11.0442	11.0308	11.5338	12.2655	11.5767	12.1521	11.9248	11.1841	11.6293
TGFBR1	9.73849	9.78496	9.55252	8.90627	8.80621	8.86346	9.15782	9.84415	9.53405	9.52234	9.31349	9.54178
TGFBR2	10.1159	10.2683	10.1072	9.63777	9.29656	9.65898	10.3229	10.1302	9.92958	10.0219	9.9558	10.1229
TGFBR2L	6.79826	7.08708	7.82246	6.51002	6.43166	7.25973	7.75908	6.83307	7.56683	6.88275	6.64056	6.86265
THBS1	13.3147	13.4122	13.3898	11.9255	11.6472	12.1923	12.9138	13.4131	13.1028	13.0686	11.6303	13.2176
THRA	9.83465	9.75713	9.82325	10.6454	10.3666	10.0714	9.8989	9.89006	9.55169	9.75932	10.5843	9.79322
THRAP3	11.3774	11.3303	11.1166	11.6486	11.6438	11.4443	11.3443	11.3517	10.9772	11.3886	11.5554	11.3283
THRB	8.73833	8.95614	9.30003	8.66737	8.97348	8.81164	8.77056	9.00589	8.51753	8.95768	8.62991	8.65001
TOPORS	8.10431	8.18397	8.86935	7.56169	7.82914	8.31216	8.7072	8.12861	8.31063	7.98178	7.97938	7.95689
TRIP11	8.87717	8.88505	9.09062	8.43653	8.36618	8.34379	8.66335	8.78361	8.90226	8.63084	8.6797	8.6766
TRPS1	11.6251	11.5747	12.0116	10.955	10.8923	11.2702	11.7629	11.4778	11.6631	11.5915	11.2547	11.6057
TRPV4	11.151	10.8882	9.61723	12.596	12.6251	12.2344	10.6548	11.2027	8.98724	11.0632	11.6282	11.0921
URB1	8.10431	8.0716	7.93409	7.71993	8.37858	8.83408	7.97798	7.80769	8.01437	8.22717	8.28855	8.03095
WNT5A	10.7293	10.9597	11.3311	11.1085	10.9031	11.2299	11.5653	10.8918	11.2186	11.0755	11.2437	10.8582
WNT7A	3.33394	4.2509	3.33394	3.33394	3.33394	3.33394	4.12717	3.77013	4.04331	3.97674	3.94782	3.33394
WNT7B	4.04335	4.08673	3.77658	3.33394	3.77466	4.6768	4.24619	3.94851	3.91506	3.97674	3.33394	3.95003
WNT9A	6.35661	6.73156	7.83463	5.67069	5.47355	6.90949	7.75211	6.65671	7.65278	6.6371	5.66084	6.34807
ZBTB32	5.92562	6.12857	5.63491	6.95658	7.31229	7.25973	5.71753	6.12505	5.38467	5.78002	6.37301	5.74814
ZBTB7A	8.14719	8.02173	8.50894	8.52909	8.77842	8.57458	8.27867	8.13817	7.99571	8.07196	8.67316	8.02579
ZCRB1	8.96121	8.82152	9.15258	9.06774	9.28344	9.30473	9.76708	8.99805	9.21774	9.14053	9.18382	8.99977
ZEB1	9.26143	9.61838	10.4006	8.77207	8.64799	9.17015	9.92543	9.42201	10.0642	9.20415	8.82835	9.37327
ZMPSTE24	9.45287	9.41081	9.4015	9.11114	9.18342	9.3154	9.45637	9.32713	9.39169	9.42316	9.16996	9.39344

## Sheet: Chondrogenic_log2FC
Symbol	RPM03 log2fc	RPM36 log2fc	RPM06 log2fc
ACAN	-0.696166	-1.04293	0.849373
ADAMTS12	0.827254	0.645466	-0.64555
ADAMTS7	0.0691622	0.179095	0.297298
ADARB1	0.0322012	-0.0927527	-0.228104
ADIPOR1	-0.453645	-0.649254	0.573384
ADIPOR2	-0.144642	-0.166758	0.108043
ADRB1	3.30906	3.25838	2.85072
ANXA6	-0.0745162	0.00521441	0.552482
ARID2	0.0615623	0.00193366	-0.260897
ARID5A	0.13424	0.0714053	0.249931
ATF2	0.0549341	0.208862	-0.307989
AXIN2	0.52957	0.735608	0.0367045
BBS12	-0.142021	-0.0680208	-0.630333
BBS2	-0.00563637	-0.521515	-0.236385
BMERB1	0.173787	0.23485	-0.687605
BMP2	0.165705	0.125721	0.0444774
BMP2K	-0.343978	-0.311544	0.374426
BMP4	0.100187	0.31252	1.46379
BMP5	0.588718	0.374821	-2.29395
BMP6	-0.204914	-0.88612	0.327945
BMP7	-0.465801	-0.360795	-1.5406
BMP8A	-0.1373	0.174512	1.03962
BMPR1A	0.0251866	0.157221	-0.847742
BMPR1B	-0.490352	-0.754031	0.414731
BMPR2	0.318145	0.114917	-0.307903
CDH2	1.28505	1.10013	-0.472534
CDH20	0.928404	0.957629	-1.57149
CDH22	-0.63973	-0.228124	-0.117985
CDH23	0.137878	0.382264	-0.73109
CDH7	0.31866	-0.179977	-0.122074
CFH	0.205274	1.06095	-1.53825
CHADL	-0.782515	-0.955466	0.975839
CHRDL2	-0.729622	-2.40224	-1.25152
CHSY1	-0.254269	-0.564403	-0.0176043
COL10A1	-0.0110756	-0.954635	2.35709
COL1A1	0.582122	0.593664	-0.00812614
COL1A2	0.466698	0.307766	-0.765344
COL27A1	-0.316319	-0.47211	0.750368
COL2A1	-0.573662	-0.510755	1.19584
COL3A1	-0.140022	-0.220575	0.117933
COL9A1	-0.62908	-0.860722	0.800668
COMP	-0.444334	-0.84359	0.431588
CREB3L2	-0.147263	-0.214329	0.241835
CSGALNACT1	-0.0714561	-0.643937	-0.189005
CTNNB1	-0.226816	-0.109655	0.219547
CTSK	0.462678	0.371156	0.1199
CYTL1	0.064392	-0.116317	-0.946682
DDRGK1	0.281166	0.496219	0.346943
DICER1	0.0884799	0.210107	0.00725743
DLX2	-0.819504	1.15523	0.257581
DYNLRB1	0.226707	0.153923	-0.552959
EDN1	1.45952	0.777677	-0.338787
EFEMP1	0.276672	-0.100355	-0.508804
EIF2AK3	0.178418	-0.108274	-0.282933
ELAPOR1	-0.769469	-0.505509	0.644478
ELAPOR2	-0.0968089	-0.194599	0.0719938
EP300	0.0596097	0.105478	0.236572
EPYC	-0.480614	-0.461176	0.763327
EXT1	0.0920087	0.08057	-0.245002
FGF18	0.550361	1.91315	-2.06466
FGF2	0.555539	0.0710485	-1.76101
FGF22	-0.309977	-0.186003	1.19481
FGF9	0.185322	-0.409109	-1.49194
FGFR1	0.108705	-0.0794185	0.119725
FGFR1OP	0.0188147	-0.0332164	-0.529413
FGFR1OP2	0.158585	0.0860062	-0.189284
FGFR3	-0.561141	-0.90268	0.469444
FRZB	-0.0412743	-0.553571	-0.509809
GDF11	-0.492631	0.222312	0.447217
GDF15	-0.343895	0.165031	0.901877
GDF2	0.856063	-0.00413053	-0.760465
GDF3	-0.545587	-0.607343	0.371615
GDF5	-0.13511	-0.0691944	-0.81354
GDF6	0.450714	0.637873	-1.316
GDF7	-0.241596	-0.164336	-0.584095
GDF9	0.00587012	-0.326153	-0.63023
GLG1	-0.111719	-0.215015	0.378858
GLI2	0.196735	0.167233	-0.395981
GLI3	0.0921982	-0.0175247	-0.721836
GNAS	0.514088	0.470265	0.154993
GOSR1	-0.0351446	-0.379273	-0.348238
GOSR2	-0.0649217	-0.277213	-0.541404
GRB10	0.0121174	-0.194654	-0.369634
GRB14	0.450869	0.302318	-0.0695994
GREM1	0.316861	-0.26673	-0.0765454
GRID2	-0.335887	-0.118936	-0.0510973
HAND2	0.66929	0.462231	-0.112225
HAPLN1	-0.258491	-0.628803	0.276504
HAS2	-0.121318	0.054295	-1.31981
HAS3	0.265708	-0.436862	0.316511
HIF1A	0.00649329	-0.233738	-0.533562
HIF1AN	-0.187273	-0.249326	0.105031
HMGA2	0.165516	0.218869	-0.273208
HOXA11	0.165945	0.171249	-0.0911296
HOXA3	-0.411215	-0.558868	0.603454
HOXA5	-0.108286	0.158767	0.667339
HOXD11	-0.0615607	-0.0119302	0.329733
HOXD3	-0.155455	-0.0203406	0.600633
HSPG2	-0.373545	-0.461891	0.837827
HYAL1	0.0493509	-0.203675	0.625076
HYAL2	-0.22118	0.161651	0.377789
ID2	0.141744	-0.188367	-0.416382
IDUA	0.192868	0.138236	-0.302187
IFT80	0.425584	0.594208	0.131137
IHH	-1.38752	-1.74651	2.15883
IL12RB1	-0.750558	-1.26911	0.252389
IMMP2L	0.000747345	-0.0554333	0.0679007
ITGB8	0.472117	0.135426	-1.61789
JARID2	0.231932	-0.406364	-0.0232863
KAT2A	-0.200909	0.146742	0.745765
KPTN	-0.332593	0.125729	0.635592
LNPK	0.389477	0.264325	-0.111504
LOXL2	-0.662	-0.895993	0.639258
LRP6	0.0548678	-0.177951	-0.354636
MAF	0.0321475	-0.111524	-0.203604
MAF1	-0.138385	-0.0212505	0.54877
MAFA	0.446615	-0.252563	-0.815299
MAFB	0.749506	1.41347	0.101172
MAFF	-0.268504	-0.017528	0.250311
MAFG	-0.263658	-0.259968	0.163303
MAFIP	-0.156957	-2.63394	-0.934524
MAFK	0.336919	0.177602	-0.153507
MAPK14	0.0656493	0.0416838	-0.0150777
MATN1	-0.367588	-0.603675	1.5955
MATN3	-0.507072	-0.702516	0.743526
MBOAT2	0.103322	-0.354829	-0.427138
MDK	0.389836	0.550819	-0.446361
MEF2C	0.178561	0.321264	0.422634
MEF2D	0.408501	0.456881	-0.00677576
MGP	0.426443	0.691289	0.674417
MIA3	0.0732948	0.0547771	0.356006
MID2	-0.00921487	-0.153596	0.121303
MKKS	0.0242827	0.0246099	-0.591046
MKX	0.482117	0.360119	-1.31487
MMP13	0.160588	0.841465	-0.613205
MMP2	0.538742	0.349582	-1.37865
MMP23A	0.324099	0.303592	-0.587117
MMP24	0.255258	0.31536	-0.079634
MMP27	-0.16197	0.925443	1.03282
MMP28	0.584715	1.28624	-0.187217
MSRB1	-0.222099	0.0975964	0.10397
MSX1	-0.108548	0.532328	0.634248
MSX2	0.461065	1.02465	0.308018
MUSTN1	0.408362	0.472327	-1.61818
MYCN	-0.189709	0.385433	-0.393221
NCAM1	0.363588	0.585634	-0.790514
NFAT5	0.0881442	-0.129924	0.0994565
NFATC1	0.231337	0.0771151	-0.840781
NFATC2	0.364102	0.155109	-1.65941
NFATC3	0.174026	0.27317	-0.516079
NFIB	0.765984	1.01333	-0.41713
NID2	0.154262	0.271965	0.000639378
NKX3-2	-0.567624	-0.633819	1.12655
NOG2	-0.580229	-0.536801	0.606152
NOVA1	0.433209	0.174392	0.279258
NPPC	0.0444469	-0.141473	0.652138
NPTN	0.24185	-0.102245	0.013615
NSMAF	0.0886146	-0.141003	-0.465337
OPTN	-0.0506673	-0.11486	-0.0601466
OSR1	0.312082	0.695279	-0.396122
OSR2	-0.494576	-0.277714	-0.523124
PAX7	0.372284	-0.360421	-0.0719877
PBXIP1	-0.0261765	0.000142839	0.990615
PCDH7	0.476734	1.17432	0.32327
PCID2	-0.122367	-0.00952646	-0.185697
PITX1	0.0266218	0.102117	0.154158
PKD1	0.479381	0.276399	0.253438
POC1A	-0.134491	-0.123075	-0.228227
POR	-0.0539751	0.0900042	0.421017
PRKCA	-0.21671	-0.410583	0.348966
PRKG2	-0.0427915	-0.484447	-0.176566
PRRX1	0.439547	0.692371	-0.505732
PRRX2	0.130438	0.268156	-0.183525
PTH2R	0.419951	0.400459	0.97906
PTHLH	-0.392338	-0.759558	-1.42366
PTN	0.577369	-0.0232609	-1.80621
PTPN11	0.179429	0.144631	-0.647834
RARA	-0.267529	-0.277419	0.167112
RARB	0.209757	0.113693	-0.965792
RB1	0.0150267	0.13072	-0.13768
RB1CC1	0.412257	0.178788	-0.362533
RFLNA	0.0447289	-0.458268	-0.126542
RFLNB	0.202947	0.491543	-0.263706
ROR2	0.171165	0.0862269	-0.496822
RSPO2	0.489464	0.577412	-1.82995
RUNX1	0.326798	0.345474	-0.034432
RUNX1T1	0.0371995	0.0219907	0.210291
RUNX2	-0.030636	0.24791	0.809388
RUNX3	-0.45329	0.337374	0.703794
SATB2	0.00370913	0.419377	-0.130567
SCARB1	-0.0942995	0.0119485	0.723992
SCUBE2	-0.0983845	-0.549629	-0.907624
SCX	1.22022	1.16258	-2.06018
SERPINH1	-0.391595	-0.403993	0.518188
SFRP2	0.00202662	-0.263832	-1.36628
SHOX2	0.514911	0.636851	-1.0549
SIK3	-0.252043	-0.344924	0.491833
SIX2	0.132599	0.430683	-0.839898
SLC39A8	-0.114934	-0.824622	-0.358458
SMAD1	-0.238008	-0.48104	-0.438065
SMAD3	0.128359	0.197691	0.0419439
SMAD5	0.195358	0.151749	-0.714891
SMAD6	0.360484	0.177794	0.00335044
SMAD7	0.358812	0.0210795	-0.617135
SMAD7B	0.124347	0.252822	-0.395195
SMAD9	0.54794	0.231406	-0.770083
SMPD3	-0.942181	-0.497912	1.3715
SNAI1	-0.167738	-0.128652	-0.0082161
SNAI2	0.280666	0.16924	-0.930488
SNX19	-0.0370636	0.0659854	0.507482
SOX5	-0.0369651	-0.131264	0.109209
SOX6	-0.0702208	-0.326807	-0.147504
SOX9	0.0279877	-0.228149	-0.192575
SRF	0.0665777	0.329679	0.158397
SRFBP1	0.185881	0.280588	-0.265885
STC1	0.188781	0.182466	-2.15587
SULF1	-0.50286	-1.04949	0.152573
SULF2	0.160333	0.0854951	-0.819418
TAPT1	0.338305	0.111329	-0.46197
TERB1	-0.376201	-0.179205	-1.05951
TGFB1	-0.391285	0.0187493	1.04063
TGFB2	0.378321	0.419669	-0.392084
TGFBR1	0.239363	0.0790142	-0.625657
TGFBR2	0.13326	0.102564	-0.510281
TGFBR2L	0.584672	0.739661	-0.0450584
THBS1	0.581457	0.366312	-0.857624
THRA	-0.299454	-0.316441	0.287929
THRAP3	-0.149139	-0.194476	0.156702
THRB	0.274057	0.0256236	0.0735916
TOPORS	0.48675	0.460151	-0.0546972
TRIP11	0.303855	0.131041	-0.293244
TRPS1	0.25934	0.147501	-0.44951
TRPV4	-0.601653	-0.750179	1.2171
URB1	-0.158442	-0.269718	0.193587
WNT5A	-0.0400611	0.185148	0.0183026
WNT7A	0.162661	0.753131	-2.38464
WNT7B	0.710795	0.97426	1.16289
WNT9A	1.03103	1.38979	-0.172989
ZBTB32	-0.115851	-0.318701	1.46982
ZBTB7A	-0.0530256	-0.158093	0.364785
ZCRB1	-0.130981	0.262463	0.114899
ZEB1	0.707385	0.695935	-0.287031
ZMPSTE24	0.0918173	0.06141	-0.136872
